# Supplementary material for: cis-(Acetato-κ2 O,O′)(5,5,7,12,12,14-hexa­methyl-1,4,8,11-tetra­aza­cyclo­tetra­decane-κ4 N,N′,N′′,N′′′)nickel(II) perchlorate monohydrate
Source: Acta Crystallogr Sect E Struct Rep Online. 2012 Mar 31;68(Pt 4):m525–6. doi: 10.1107/S1600536812013232 (PMC3343905; doi:10.1107/S1600536812013232)
Supplement: Supplementary file 1 [file e-68-0m525-sup1.cif]

##############################################################################
#                                                                            #
# This CIF contains the data in a paper accepted for publication in          #
# Acta Crystallographica Section E. It conforms to the requirements of       #
# Notes for Authors for Acta Crystallographica Section E, and has been       #
# peer reviewed under the auspices of the IUCr Commission on Journals.       #
#                                                                            #
# Full details of the Crystallographic Information File format               #
# are given in the paper "The Crystallographic Information File (CIF):       #
# a New Standard Archive File for Crystallography" by S. R. Hall, F. H.      #
# Allen and I. D. Brown [Acta Cryst. (1991), A47, 655-685].                  #
#                                                                            #
# The current version of the core CIF dictionary is obtainable from          #
# ftp://ftp.iucr.org/pub/cif_core.dic.                                       #
#                                                                            #
# Software is freely available for graphical display of the structure(s)     #
# in this CIF. For information consult the CIF software page                 #
# http://www.iucr.org/resources/cif/software.                                #
#                                                                            #
# This file may be used for bona fide research purposes within the           #
# scientific community so long as proper attribution is given to the journal # 
# article from which it was obtained.                                        #
#                                                                            #
##############################################################################
data_global
_audit_creation_method     SHELXL-97
_journal_date_recd_electronic     2012-03-26
_journal_date_accepted     2012-03-27
_journal_name_full     'Acta Crystallographica, Section E'
_journal_year     2012
_journal_volume     68
_journal_issue      4
_journal_page_first     m525
_journal_page_last     m526
_journal_paper_category     QM
_journal_paper_doi     10.1107/S1600536812013232
_journal_coeditor_code     HB6703
_publ_contact_author_name     ' Edward RT Tiekink '
_publ_contact_author_address
;
Department of Chemistry, University of Malaya,
50603 Kuala Lumpur, Malaysia
;
_publ_contact_author_email
;
edward.tiekink@gmail.com
;
_publ_contact_author_fax     ' +60 3 7967 4193 '
_publ_contact_author_phone     ' +60 3 7967 6775 '
_publ_section_title
;\
<i>cis</i>-(Acetato-\k^2^<i>O</i>,<i>O</i>')(5,5,7,12,12,14-hexamethyl-1,4,8,\
11-tetraazacyclotetradecane-\k^4^<i>N</i>,<i>N</i>',<i>N</i>'',<i>N</i>''')\
nickel(II) perchlorate monohydrate
;
loop_
    _publ_author_name
    _publ_author_footnote
    _publ_author_address
    'Tapashi G. Roy'
;
Additional correspondence author, e-mail: tapashir@yahoo.com.
;
;
Department of Chemistry, University of Chittagong,
Chittagong 4331, Bangladesh
;
    'Debashis Palit' .
;
Department of Chemistry, University of Chittagong,
Chittagong 4331, Bangladesh
;
    'Babul Chandra Nath' .
;
Department of Chemistry, University of Chittagong,
Chittagong 4331, Bangladesh
;
    'Ng, Seik Weng' .
;
Department of Chemistry, University of Malaya,
50603 Kuala Lumpur, Malaysia
and
Chemistry Department,
Faculty of Science, King Abdulaziz University,
PO Box 80203
Jeddah, Saudi Arabia
;
    'Tiekink, Edward R. T.' .
;
Department of Chemistry, University of Malaya,
50603 Kuala Lumpur, Malaysia
;
data_I
_audit_creation_method     SHELXL-97
_chemical_name_systematic
;
<i>cis</i>-(Acetato-\k^2^<i>O</i>,<i>O</i>')(5,5,7,12,12,14-hexamethyl-
1,4,8,11-tetraazacyclotetradecane-
\k^4^<i>N</i>,<i>N</i>',<i>N</i>'',<i>N</i>''')nickel(II) perchlorate
monohydrate
;
_chemical_name_common     ?
_chemical_formula_moiety     'C18 H39 N4 Ni O2 +, Cl O4 -, H2 O'
_chemical_formula_sum     'C18 H41 Cl N4 Ni O7'
_chemical_formula_iupac     '[Ni (C2 H3 O2) (C16 H36 N4] Cl O4, H2 O'
_chemical_formula_weight     519.71
_chemical_melting_point     ?
_symmetry_cell_setting     monoclinic
_symmetry_space_group_name_H-M     'C 2/c'
_symmetry_space_group_name_Hall     '-C 2yc'
loop_
    _symmetry_equiv_pos_as_xyz
    'x, y, z'
    '-x, y, -z+1/2'
    'x+1/2, y+1/2, z'
    '-x+1/2, y+1/2, -z+1/2'
    '-x, -y, -z'
    'x, -y, z-1/2'
    '-x+1/2, -y+1/2, -z'
    'x+1/2, -y+1/2, z-1/2'
_cell_length_a     9.4041(2)
_cell_length_b     15.9593(4)
_cell_length_c     16.0721(6)
_cell_angle_alpha     90.00
_cell_angle_beta     96.534(3)
_cell_angle_gamma     90.00
_cell_volume     2396.48(12)
_cell_formula_units_Z     4
_cell_measurement_reflns_used     3218
_cell_measurement_theta_min     5.4820
_cell_measurement_theta_max     76.4352
_cell_measurement_temperature     100(2)
_exptl_crystal_description     prism
_exptl_crystal_colour     light-purple
_exptl_crystal_size_max     0.25
_exptl_crystal_size_mid     0.20
_exptl_crystal_size_min     0.15
_exptl_crystal_density_diffrn     1.440
_exptl_crystal_density_meas     ?
_exptl_crystal_density_method     'not measured'
_exptl_crystal_F_000     1112
_exptl_absorpt_coefficient_mu     2.581
_exptl_absorpt_correction_type     multi-scan
_exptl_absorpt_process_details     '(CrysAlis PRO; Agilent, 2011)'
_exptl_absorpt_correction_T_min     0.850
_exptl_absorpt_correction_T_max     1.000
_diffrn_ambient_temperature     100(2)
_diffrn_radiation_type     CuK\a
_diffrn_radiation_wavelength     1.54184
_diffrn_radiation_source     'SuperNova (Cu) X-ray Source'
_diffrn_radiation_monochromator     Mirror
_diffrn_measurement_device_type
                  'Agilent SuperNova Dual diffractometer with an Atlas detector'
_diffrn_measurement_method     '\w scan'
_diffrn_detector_area_resol_mean     10.4041
_diffrn_reflns_number     5502
_diffrn_reflns_av_R_equivalents     0.0240
_diffrn_reflns_av_sigmaI/netI     0.0264
_diffrn_reflns_theta_min     5.49
_diffrn_reflns_theta_max     76.63
_diffrn_reflns_theta_full     76.63
_diffrn_measured_fraction_theta_max     0.980
_diffrn_measured_fraction_theta_full     0.980
_diffrn_reflns_limit_h_min     -11
_diffrn_reflns_limit_h_max     11
_diffrn_reflns_limit_k_min     -18
_diffrn_reflns_limit_k_max     19
_diffrn_reflns_limit_l_min     -3
_diffrn_reflns_limit_l_max     20
_diffrn_standards_number     0
_diffrn_standards_interval_count     0
_diffrn_standards_interval_time     0
_diffrn_standards_decay_%     0
_refine_special_details
;
Refinement of <i>F</i>^2^ against ALL reflections. The weighted <i>R</i>-factor
<i>wR</i> and goodness of fit <i>S</i> are based on <i>F</i>^2^, conventional
<i>R</i>-factors <i>R</i> are based on <i>F</i>, with <i>F</i> set to zero for
negative <i>F</i>^2^. The threshold expression of <i>F</i>^2^ >
\s(<i>F</i>^2^) is used only for calculating <i>R</i>-factors(gt) <i>etc</i>.
and is not relevant to the choice of reflections for refinement.
<i>R</i>-factors based on <i>F</i>^2^ are statistically about twice as large
as those based on <i>F</i>, and <i>R</i>- factors based on ALL data will be
even larger.
;
_reflns_number_total     2480
_reflns_number_gt     2286
_reflns_threshold_expression     I>2\s(I)
_refine_ls_structure_factor_coef     Fsqd
_refine_ls_matrix_type     full
_refine_ls_R_factor_all     0.0712
_refine_ls_R_factor_gt     0.0668
_refine_ls_wR_factor_gt     0.1586
_refine_ls_wR_factor_ref     0.1616
_refine_ls_goodness_of_fit_ref     1.087
_refine_ls_restrained_S_all     1.148
_refine_ls_number_reflns     2480
_refine_ls_number_parameters     171
_refine_ls_number_restraints     45
_refine_ls_hydrogen_treatment     constr
_refine_ls_weighting_scheme     calc
_refine_ls_weighting_details
         'calc w=1/[\s^2^(Fo^2^)+(0.0529P)^2^+9.9029P] where P=(Fo^2^+2Fc^2^)/3'
_atom_sites_solution_hydrogens     geom
_atom_sites_solution_primary     direct
_atom_sites_solution_secondary     difmap
_refine_ls_shift/su_max     0.000
_refine_ls_shift/su_mean     0.000
_refine_diff_density_max     0.596
_refine_diff_density_min     -0.616
_refine_ls_extinction_method     none
_refine_ls_extinction_coef     ?
loop_
    _atom_type_symbol
    _atom_type_description
    _atom_type_scat_dispersion_real
    _atom_type_scat_dispersion_imag
    _atom_type_scat_source
    'C' 'C' 0.0181 0.0091
                         'International Tables Vol C Tables 4.2.6.8 and 6.1.1.4'
    'H' 'H' 0.0000 0.0000
                         'International Tables Vol C Tables 4.2.6.8 and 6.1.1.4'
    'N' 'N' 0.0311 0.0180
                         'International Tables Vol C Tables 4.2.6.8 and 6.1.1.4'
    'O' 'O' 0.0492 0.0322
                         'International Tables Vol C Tables 4.2.6.8 and 6.1.1.4'
    'Cl' 'Cl' 0.3639 0.7018
                         'International Tables Vol C Tables 4.2.6.8 and 6.1.1.4'
    'Ni' 'Ni' -3.0029 0.5091
                         'International Tables Vol C Tables 4.2.6.8 and 6.1.1.4'
_computing_data_collection     'CrysAlis PRO (Agilent, 2011)'
_computing_cell_refinement     'CrysAlis PRO (Agilent, 2011)'
_computing_data_reduction     'CrysAlis PRO (Agilent, 2011)'
_computing_structure_solution     'SHELXS97 (Sheldrick, 2008)'
_computing_structure_refinement     'SHELXL97 (Sheldrick, 2008)'
_computing_molecular_graphics
                      'ORTEP-3 (Farrugia, 1997) and DIAMOND (Brandenburg, 2006)'
_computing_publication_material     'publCIF (Westrip, 2010)'
loop_
    _atom_site_type_symbol
    _atom_site_label
    _atom_site_fract_x
    _atom_site_fract_y
    _atom_site_fract_z
    _atom_site_U_iso_or_equiv
    _atom_site_adp_type
    _atom_site_calc_flag
    _atom_site_refinement_flags
    _atom_site_occupancy
    _atom_site_symmetry_multiplicity
    _atom_site_disorder_assembly
    _atom_site_disorder_group
    Ni Ni 0.5000 0.56446(4) 0.7500 0.0300(3) Uani d S 1 2 . .
    Cl Cl1 0.4637(3) 0.86782(11) 0.71627(15) 0.0559(6) Uani d PD 0.50 1 A -1
    O O2 0.6083(10) 0.8409(9) 0.7174(9) 0.197(12) Uani d PDU 0.50 1 A -1
    O O3 0.4105(13) 0.8372(5) 0.7910(6) 0.111(5) Uani d PDU 0.50 1 A -1
    O O4 0.4585(9) 0.9554(3) 0.7181(5) 0.085(3) Uani d PDU 0.50 1 A -1
    O O5 0.3800(9) 0.8336(6) 0.6466(5) 0.111(3) Uani d PDU 0.50 1 A -1
    O O1W 0.7196(13) 0.8995(10) 0.8864(7) 0.147(6) Uani d P 0.50 1 B -1
    H H1W1 0.7967 0.9187 0.8726 0.220 Uiso d PR 0.50 1 B -1
    H H1W2 0.6729 0.8794 0.8433 0.220 Uiso d PR 0.50 1 B -1
    O O1 0.4508(2) 0.45087(14) 0.80858(16) 0.0318(5) Uani d . 1 1 . .
    N N1 0.5584(4) 0.64503(18) 0.6573(2) 0.0459(9) Uani d . 1 1 . .
    H H1 0.5406 0.6967 0.6721 0.069 Uiso calc R 1 1 . .
    N N2 0.2798(3) 0.5692(2) 0.6999(2) 0.0412(8) Uani d . 1 1 . .
    H H2 0.2413 0.5227 0.7164 0.062 Uiso calc R 1 1 . .
    C C1 0.5402(7) 0.6902(4) 0.5067(4) 0.085(2) Uani d . 1 1 . .
    H H1A 0.6439 0.6833 0.5075 0.128 Uiso calc R 1 1 . .
    H H1B 0.5188 0.7483 0.5206 0.128 Uiso calc R 1 1 . .
    H H1C 0.4930 0.6766 0.4508 0.128 Uiso calc R 1 1 . .
    C C2 0.4854(5) 0.6312(3) 0.5713(3) 0.0546(12) Uani d . 1 1 . .
    H H2A 0.5042 0.5722 0.5546 0.066 Uiso calc R 1 1 . .
    C C3 0.3231(5) 0.6426(3) 0.5688(4) 0.0681(16) Uani d . 1 1 . .
    H H3A 0.2832 0.6489 0.5095 0.082 Uiso calc R 1 1 . .
    H H3B 0.3059 0.6961 0.5973 0.082 Uiso calc R 1 1 . .
    C C4 0.2374(5) 0.5741(3) 0.6076(3) 0.0535(12) Uani d . 1 1 . .
    C C5 0.2620(5) 0.4882(3) 0.5708(3) 0.0554(11) Uani d . 1 1 . .
    H H5A 0.3634 0.4733 0.5823 0.083 Uiso calc R 1 1 . .
    H H5B 0.2345 0.4895 0.5102 0.083 Uiso calc R 1 1 . .
    H H5C 0.2039 0.4465 0.5963 0.083 Uiso calc R 1 1 . .
    C C6 0.0754(5) 0.5945(4) 0.5877(4) 0.0749(17) Uani d . 1 1 . .
    H H6A 0.0558 0.6499 0.6102 0.112 Uiso calc R 1 1 . .
    H H6B 0.0190 0.5521 0.6134 0.112 Uiso calc R 1 1 . .
    H H6C 0.0493 0.5944 0.5269 0.112 Uiso calc R 1 1 . .
    C C7 0.2205(4) 0.6372(3) 0.7477(3) 0.0534(12) Uani d . 1 1 . .
    H H7A 0.1153 0.6310 0.7446 0.064 Uiso calc R 1 1 . .
    H H7B 0.2415 0.6920 0.7229 0.064 Uiso calc R 1 1 . .
    C C8 0.2843(4) 0.6345(3) 0.8372(3) 0.0514(11) Uani d . 1 1 . .
    H H8A 0.2428 0.6799 0.8689 0.062 Uiso calc R 1 1 . .
    H H8B 0.2614 0.5803 0.8624 0.062 Uiso calc R 1 1 . .
    C C9 0.5000 0.4119(3) 0.7500 0.0312(10) Uani d S 1 2 . .
    C C10 0.5000 0.3177(3) 0.7500 0.0555(16) Uani d S 1 2 . .
    H H10A 0.4629 0.2973 0.8008 0.083 Uiso calc PR 0.50 1 C -1
    H H10B 0.5979 0.2973 0.7486 0.083 Uiso calc PR 0.50 1 C -1
    H H10C 0.4392 0.2973 0.7006 0.083 Uiso calc PR 0.50 1 C -1
loop_
    _atom_site_aniso_label
    _atom_site_aniso_U_11
    _atom_site_aniso_U_22
    _atom_site_aniso_U_33
    _atom_site_aniso_U_12
    _atom_site_aniso_U_13
    _atom_site_aniso_U_23
    Ni 0.0253(4) 0.0131(4) 0.0551(6) 0.000 0.0195(4) 0.000
    Cl1 0.0651(14) 0.0221(8) 0.0840(16) 0.0086(8) 0.0232(11) -0.0024(8)
    O2 0.201(15) 0.173(14) 0.218(15) 0.025(9) 0.034(10) -0.029(9)
    O3 0.150(9) 0.049(5) 0.131(8) -0.031(5) 0.013(6) 0.048(5)
    O4 0.104(7) 0.022(3) 0.141(8) 0.003(3) 0.063(5) -0.004(3)
    O5 0.117(7) 0.117(7) 0.093(6) 0.022(6) -0.005(5) -0.035(5)
    O1W 0.122(9) 0.232(15) 0.087(7) -0.090(10) 0.017(6) -0.022(8)
    O1 0.0294(12) 0.0186(11) 0.0479(14) -0.0039(9) 0.0068(10) 0.0020(9)
    N1 0.0461(19) 0.0204(14) 0.079(2) 0.0067(13) 0.0404(18) 0.0113(14)
    N2 0.0320(15) 0.0318(16) 0.063(2) 0.0107(13) 0.0194(14) 0.0140(14)
    C1 0.090(4) 0.070(4) 0.106(5) 0.023(3) 0.058(4) 0.052(3)
    C2 0.059(3) 0.044(2) 0.067(3) 0.018(2) 0.034(2) 0.026(2)
    C3 0.061(3) 0.065(3) 0.083(3) 0.034(2) 0.029(3) 0.044(3)
    C4 0.038(2) 0.058(3) 0.066(3) 0.0198(19) 0.0136(19) 0.024(2)
    C5 0.041(2) 0.070(3) 0.054(2) 0.014(2) 0.0018(19) 0.010(2)
    C6 0.044(3) 0.094(4) 0.087(4) 0.032(3) 0.010(3) 0.031(3)
    C7 0.038(2) 0.038(2) 0.090(3) 0.0211(17) 0.033(2) 0.014(2)
    C8 0.042(2) 0.034(2) 0.086(3) 0.0081(17) 0.042(2) 0.002(2)
    C9 0.024(2) 0.019(2) 0.050(3) 0.000 -0.001(2) 0.000
    C10 0.074(4) 0.017(2) 0.076(4) 0.000 0.010(3) 0.000
_geom_special_details
;
All e.s.d.'s (except the e.s.d. in the dihedral angle between two l.s. planes)
are estimated using the full covariance matrix. The cell e.s.d.'s are taken
into account individually in the estimation of e.s.d.'s in distances, angles
and torsion angles; correlations between e.s.d.'s in cell parameters are only
used when they are defined by crystal symmetry. An approximate (isotropic)
treatment of cell e.s.d.'s is used for estimating e.s.d.'s involving l.s.
planes.
;
loop_
    _geom_bond_atom_site_label_1
    _geom_bond_atom_site_label_2
    _geom_bond_site_symmetry_2
    _geom_bond_distance
    _geom_bond_publ_flag
    Ni O1 . 2.118(2) y
    Ni N1 2_656 2.089(3) ?
    Ni N1 . 2.089(3) y
    Ni O1 2_656 2.118(2) ?
    Ni N2 . 2.136(3) y
    Ni N2 2_656 2.136(3) ?
    Cl1 O4 . 1.400(5) ?
    Cl1 O5 . 1.404(6) ?
    Cl1 O2 . 1.424(8) ?
    Cl1 O3 . 1.439(7) ?
    O1W H1W1 . 0.8400 ?
    O1W H1W2 . 0.8399 ?
    O1 C9 . 1.259(3) ?
    N1 C8 2_656 1.481(5) ?
    N1 C2 . 1.488(6) ?
    N1 H1 . 0.8800 ?
    N2 C7 . 1.475(5) ?
    N2 C4 . 1.493(6) ?
    N2 H2 . 0.8800 ?
    C1 C2 . 1.534(6) ?
    C1 H1A . 0.9800 ?
    C1 H1B . 0.9800 ?
    C1 H1C . 0.9800 ?
    C2 C3 . 1.532(6) ?
    C2 H2A . 1.0000 ?
    C3 C4 . 1.532(7) ?
    C3 H3A . 0.9900 ?
    C3 H3B . 0.9900 ?
    C4 C5 . 1.521(7) ?
    C4 C6 . 1.556(6) ?
    C5 H5A . 0.9800 ?
    C5 H5B . 0.9800 ?
    C5 H5C . 0.9800 ?
    C6 H6A . 0.9800 ?
    C6 H6B . 0.9800 ?
    C6 H6C . 0.9800 ?
    C7 C8 . 1.495(7) ?
    C7 H7A . 0.9900 ?
    C7 H7B . 0.9900 ?
    C8 N1 2_656 1.481(5) ?
    C8 H8A . 0.9900 ?
    C8 H8B . 0.9900 ?
    C9 O1 2_656 1.259(3) ?
    C9 C10 . 1.503(7) ?
    C10 H10A . 0.9800 ?
    C10 H10B . 0.9800 ?
    C10 H10C . 0.9800 ?
loop_
    _geom_angle_atom_site_label_1
    _geom_angle_atom_site_label_2
    _geom_angle_atom_site_label_3
    _geom_angle_site_symmetry_1
    _geom_angle_site_symmetry_3
    _geom_angle
    _geom_angle_publ_flag
    N1 Ni N1 2_656 . 104.01(18) ?
    N1 Ni O1 2_656 2_656 158.84(12) ?
    N1 Ni O1 . 2_656 96.96(11) ?
    N1 Ni O1 2_656 . 96.96(11) ?
    N1 Ni O1 . . 158.84(12) ?
    O1 Ni O1 2_656 . 62.28(13) y
    N1 Ni N2 2_656 . 85.68(14) ?
    N1 Ni N2 . . 91.80(13) ?
    O1 Ni N2 2_656 . 96.56(11) ?
    O1 Ni N2 . . 86.94(11) ?
    N1 Ni N2 2_656 2_656 91.80(13) ?
    N1 Ni N2 . 2_656 85.68(14) ?
    O1 Ni N2 2_656 2_656 86.94(11) ?
    O1 Ni N2 . 2_656 96.56(11) ?
    N2 Ni N2 . 2_656 175.92(17) ?
    O4 Cl1 O5 . . 112.8(5) ?
    O4 Cl1 O2 . . 109.7(5) ?
    O5 Cl1 O2 . . 109.9(5) ?
    O4 Cl1 O3 . . 107.8(4) ?
    O5 Cl1 O3 . . 108.5(5) ?
    O2 Cl1 O3 . . 108.0(5) ?
    H1W1 O1W H1W2 . . 107.9 ?
    C9 O1 Ni . . 88.4(2) ?
    C8 N1 C2 2_656 . 113.0(3) ?
    C8 N1 Ni 2_656 . 103.3(3) ?
    C2 N1 Ni . . 116.1(2) ?
    C8 N1 H1 2_656 . 108.0 ?
    C2 N1 H1 . . 108.0 ?
    Ni N1 H1 . . 108.0 ?
    C7 N2 C4 . . 113.9(3) ?
    C7 N2 Ni . . 103.7(3) ?
    C4 N2 Ni . . 120.9(2) ?
    C7 N2 H2 . . 105.7 ?
    C4 N2 H2 . . 105.7 ?
    Ni N2 H2 . . 105.7 ?
    C2 C1 H1A . . 109.5 ?
    C2 C1 H1B . . 109.5 ?
    H1A C1 H1B . . 109.5 ?
    C2 C1 H1C . . 109.5 ?
    H1A C1 H1C . . 109.5 ?
    H1B C1 H1C . . 109.5 ?
    N1 C2 C3 . . 111.1(4) ?
    N1 C2 C1 . . 112.4(5) ?
    C3 C2 C1 . . 108.6(4) ?
    N1 C2 H2A . . 108.2 ?
    C3 C2 H2A . . 108.2 ?
    C1 C2 H2A . . 108.2 ?
    C2 C3 C4 . . 118.2(3) ?
    C2 C3 H3A . . 107.8 ?
    C4 C3 H3A . . 107.8 ?
    C2 C3 H3B . . 107.8 ?
    C4 C3 H3B . . 107.8 ?
    H3A C3 H3B . . 107.1 ?
    N2 C4 C5 . . 107.7(3) ?
    N2 C4 C3 . . 110.4(4) ?
    C5 C4 C3 . . 112.0(4) ?
    N2 C4 C6 . . 111.1(4) ?
    C5 C4 C6 . . 107.3(5) ?
    C3 C4 C6 . . 108.4(4) ?
    C4 C5 H5A . . 109.5 ?
    C4 C5 H5B . . 109.5 ?
    H5A C5 H5B . . 109.5 ?
    C4 C5 H5C . . 109.5 ?
    H5A C5 H5C . . 109.5 ?
    H5B C5 H5C . . 109.5 ?
    C4 C6 H6A . . 109.5 ?
    C4 C6 H6B . . 109.5 ?
    H6A C6 H6B . . 109.5 ?
    C4 C6 H6C . . 109.5 ?
    H6A C6 H6C . . 109.5 ?
    H6B C6 H6C . . 109.5 ?
    N2 C7 C8 . . 110.3(3) ?
    N2 C7 H7A . . 109.6 ?
    C8 C7 H7A . . 109.6 ?
    N2 C7 H7B . . 109.6 ?
    C8 C7 H7B . . 109.6 ?
    H7A C7 H7B . . 108.1 ?
    N1 C8 C7 2_656 . 110.0(3) ?
    N1 C8 H8A 2_656 . 109.7 ?
    C7 C8 H8A . . 109.7 ?
    N1 C8 H8B 2_656 . 109.7 ?
    C7 C8 H8B . . 109.7 ?
    H8A C8 H8B . . 108.2 ?
    O1 C9 O1 2_656 . 120.9(4) ?
    O1 C9 C10 2_656 . 119.6(2) ?
    O1 C9 C10 . . 119.6(2) ?
    C9 C10 H10A . . 109.5 ?
    C9 C10 H10B . . 109.5 ?
    C9 C10 H10C . . 109.5 ?
loop_
    _geom_torsion_atom_site_label_1
    _geom_torsion_atom_site_label_2
    _geom_torsion_atom_site_label_3
    _geom_torsion_atom_site_label_4
    _geom_torsion_site_symmetry_1
    _geom_torsion_site_symmetry_2
    _geom_torsion_site_symmetry_3
    _geom_torsion_site_symmetry_4
    _geom_torsion
    _geom_torsion_publ_flag
    N1 Ni O1 C9 2_656 . . . -175.68(14) ?
    N1 Ni O1 C9 . . . . 11.9(4) ?
    O1 Ni O1 C9 2_656 . . . 0.0 ?
    N2 Ni O1 C9 . . . . 99.05(14) ?
    N2 Ni O1 C9 2_656 . . . -83.05(14) ?
    N1 Ni N1 C8 2_656 . . 2_656 109.4(3) ?
    O1 Ni N1 C8 2_656 . . 2_656 -67.8(3) ?
    O1 Ni N1 C8 . . . 2_656 -78.4(5) ?
    N2 Ni N1 C8 . . . 2_656 -164.6(3) ?
    N2 Ni N1 C8 2_656 . . 2_656 18.6(3) ?
    N1 Ni N1 C2 2_656 . . . -126.3(3) ?
    O1 Ni N1 C2 2_656 . . . 56.5(3) ?
    O1 Ni N1 C2 . . . . 45.9(5) ?
    N2 Ni N1 C2 . . . . -40.3(3) ?
    N2 Ni N1 C2 2_656 . . . 142.9(3) ?
    N1 Ni N2 C7 2_656 . . . 10.5(2) ?
    N1 Ni N2 C7 . . . . -93.4(2) ?
    O1 Ni N2 C7 2_656 . . . 169.4(2) ?
    O1 Ni N2 C7 . . . . 107.7(2) ?
    N1 Ni N2 C4 2_656 . . . 139.7(3) ?
    N1 Ni N2 C4 . . . . 35.8(3) ?
    O1 Ni N2 C4 2_656 . . . -61.4(3) ?
    O1 Ni N2 C4 . . . . -123.0(3) ?
    C8 N1 C2 C3 2_656 . . . 180.0(3) ?
    Ni N1 C2 C3 . . . . 60.9(4) ?
    C8 N1 C2 C1 2_656 . . . -58.0(4) ?
    Ni N1 C2 C1 . . . . -177.1(3) ?
    N1 C2 C3 C4 . . . . -73.5(6) ?
    C1 C2 C3 C4 . . . . 162.3(5) ?
    C7 N2 C4 C5 . . . . -161.4(3) ?
    Ni N2 C4 C5 . . . . 74.0(4) ?
    C7 N2 C4 C3 . . . . 76.1(4) ?
    Ni N2 C4 C3 . . . . -48.5(4) ?
    C7 N2 C4 C6 . . . . -44.2(5) ?
    Ni N2 C4 C6 . . . . -168.8(3) ?
    C2 C3 C4 N2 . . . . 65.0(6) ?
    C2 C3 C4 C5 . . . . -55.0(7) ?
    C2 C3 C4 C6 . . . . -173.1(5) ?
    C4 N2 C7 C8 . . . . -172.0(3) ?
    Ni N2 C7 C8 . . . . -38.6(4) ?
    N2 C7 C8 N1 . . . 2_656 60.1(4) ?
    Ni O1 C9 O1 . . . 2_656 0.0 ?
    Ni O1 C9 C10 . . . . 180.0000(10)
                                    ?
loop_
    _geom_hbond_atom_site_label_D
    _geom_hbond_atom_site_label_H
    _geom_hbond_atom_site_label_A
    _geom_hbond_site_symmetry_A
    _geom_hbond_distance_DH
    _geom_hbond_distance_HA
    _geom_hbond_distance_DA
    _geom_hbond_angle_DHA
    N1 H1 O2 . 0.88 2.47 3.289(14) 154
    N1 H1 O3 2_656 0.88 2.35 3.181(9) 158
    N2 H2 O4 4_546 0.88 2.50 3.276(8) 148
    O1w H1w1 O1 3 0.84 1.94 2.754(11) 163
    O1w H1w2 O2 . 0.84 2.14 2.950(18) 163
    C3 H3A O1W 8_465 0.99 2.14 3.057(13) 153
