# Supplementary material for: cis-(Acetato-κ2 O,O′)(5,5,7,12,12,14-hexa­methyl-1,4,8,11-tetra­aza­cyclo­tetra­decane-κ4 N,N′,N′′,N′′′)nickel(II) perchlorate monohydrate
Source: Acta Crystallogr Sect E Struct Rep Online. 2012 Mar 31;68(Pt 4):m525–6. doi: 10.1107/S1600536812013232 (PMC3343905; doi:10.1107/S1600536812013232)
Supplement: Supplementary file 2 [file e-68-0m525-Isup2.hkl]

# 
# h,k,l, Fc-squared, Fo-squared, sigma(Fo-squared) and status flag 
# 
data_I
_shelx_title '  C2/c  15.9(6)% twin' 
_shelx_refln_list_code          4 
_shelx_F_calc_maximum      286.47 
_exptl_crystal_F_000      1112.00 
_reflns_d_resolution_high  0.7924 
 
loop_ 
 _symmetry_equiv_pos_as_xyz 
 'x, y, z' 
 '-x, y, -z+1/2' 
 'x+1/2, y+1/2, z' 
 '-x+1/2, y+1/2, -z+1/2' 
 '-x, -y, -z' 
 'x, -y, z-1/2' 
 '-x+1/2, -y+1/2, -z' 
 'x+1/2, -y+1/2, z-1/2' 
 
_cell_length_a     9.4041 
_cell_length_b    15.9593 
_cell_length_c    16.0721 
_cell_angle_alpha  90.000 
_cell_angle_beta   96.534 
_cell_angle_gamma  90.000 
 
_shelx_F_squared_multiplier     1.000 
 
loop_ 
 _refln_index_h 
 _refln_index_k 
 _refln_index_l 
 _refln_F_squared_calc 
 _refln_F_squared_meas 
 _refln_F_squared_sigma 
 _refln_observed_status 
   2   0   0    17805.70    20091.02    473.74 o 
   4   0   0    56415.84    55954.44    252.63 o 
   6   0   0       10.06        9.30      5.81 o 
   8   0   0      545.13      692.14     25.64 o 
  10   0   0      233.18      155.45     14.08 o 
   1   1   0    13014.99    12871.36     68.96 o 
   3   1   0     7515.87     6255.74     46.62 o 
   5   1   0     9186.71     9940.06     88.04 o 
   7   1   0      915.57      782.79     31.16 o 
   9   1   0      548.84      563.15     16.42 o 
  11   1   0       80.13       65.57      9.45 o 
   0   2   0    20418.06    19490.60     80.60 o 
   2   2   0      259.46      264.57     14.85 o 
   4   2   0    10312.30    10640.08     68.77 o 
   6   2   0       15.58        9.22      4.54 o 
   8   2   0      502.80      561.07     14.99 o 
  10   2   0       83.01       50.37      5.96 o 
   1   3   0       67.62       95.49      8.82 o 
   3   3   0       75.79      189.30     35.44 o 
   5   3   0     1244.20     1353.87     33.64 o 
   7   3   0        0.86       -0.75      2.68 o 
   9   3   0      164.98      163.60      8.85 o 
  11   3   0       33.88       32.31      6.23 o 
   0   4   0    82063.55    73322.21    229.06 o 
   2   4   0     1440.57     1741.73     46.25 o 
   4   4   0     1525.25     1386.78     50.83 o 
   6   4   0       41.74       90.12     14.44 o 
   8   4   0       45.34       65.76      7.70 o 
  10   4   0       93.12       88.10      6.96 o 
   1   5   0      267.27      357.88     20.94 o 
   3   5   0       86.41       86.60     13.00 o 
   5   5   0      829.31      831.35     77.42 o 
   7   5   0      693.39      635.90     15.25 o 
   9   5   0      265.66      227.70     11.11 o 
  11   5   0      114.33       70.81      7.23 o 
   0   6   0      535.12      645.60     26.81 o 
   2   6   0      581.09      669.65     33.75 o 
   4   6   0     3347.50     3439.04     91.15 o 
   6   6   0      667.77      620.67     37.79 o 
   8   6   0      429.23      461.28     16.35 o 
  10   6   0      416.67      390.95     13.27 o 
   1   7   0     8434.75     7872.25    113.01 o 
   3   7   0     5692.91     5470.06    111.59 o 
   5   7   0     3732.65     4051.43     94.55 o 
   7   7   0     1005.51     1094.04     26.66 o 
   9   7   0      604.47      633.89     19.31 o 
   2   8   0     5101.15     5374.98    110.60 o 
   4   8   0     1697.59     1444.25     58.90 o 
   6   8   0      791.10      611.28     23.25 o 
   8   8   0      622.83      565.96     18.90 o 
  10   8   0      233.75      162.99     10.58 o 
   5   9   0     1966.06     1749.10     47.31 o 
   7   9   0      319.39      344.41     18.05 o 
   9   9   0       34.67       46.27      5.00 o 
   2  10   0     2829.26     2938.56     71.50 o 
   4  10   0     1174.27     1212.15     77.98 o 
   6  10   0      179.29      251.88     19.75 o 
   8  10   0       10.51       20.64      4.02 o 
  10  10   0        4.81       17.69      4.31 o 
   1  11   0       72.94      102.04     16.02 o 
   3  11   0       42.62       62.24     14.22 o 
   5  11   0      600.38      702.13     30.43 o 
   7  11   0       57.00       77.40      8.62 o 
   9  11   0      117.29      116.35      8.26 o 
   0  12   0      885.04      666.47     43.40 o 
   2  12   0      866.31      850.07     33.99 o 
   4  12   0      154.04      137.88     14.31 o 
   6  12   0        6.33       11.68      6.04 o 
   8  12   0      290.18      303.33     11.17 o 
   1  13   0      411.80      412.16     19.41 o 
   3  13   0      104.34      356.79     87.21 o 
   5  13   0      866.63      817.07     26.54 o 
   7  13   0      126.57      137.68     12.15 o 
   0  14   0     5930.87     6133.38    128.63 o 
   2  14   0       15.22       30.89     14.04 o 
   4  14   0     1891.81     2116.23     54.93 o 
   6  14   0       97.81      118.28      8.92 o 
   8  14   0      110.57      108.92      9.91 o 
   1  15   0     1031.38     1161.22     38.86 o 
   3  15   0      256.58      258.54     19.01 o 
   5  15   0      575.07      673.30     49.21 o 
   7  15   0       94.51       80.63      6.66 o 
   0  16   0     3585.04     3998.44     98.85 o 
   2  16   0      806.41      880.91     48.71 o 
   4  16   0     2312.72     2084.55     48.08 o 
   6  16   0      496.90      415.10     13.91 o 
   1  17   0      270.55      210.29     14.57 o 
   3  17   0      413.37      479.31     32.01 o 
   5  17   0      306.55      331.28     15.67 o 
   0  18   0      249.62      240.38     19.54 o 
   2  18   0       65.89       69.12     11.66 o 
   4  18   0       29.83       23.11      5.91 o 
   1  19   0      115.20       95.75     10.83 o 
   3  19   0       83.87      113.59     11.26 o 
 -11   1   1        1.80        1.77      2.68 o 
  -9   1   1       14.35       17.70      3.26 o 
  -7   1   1       30.46       28.94      7.13 o 
  -5   1   1      293.98      324.85     15.88 o 
  -3   1   1       11.72       45.60      4.63 o 
  -1   1   1    27668.94    24715.07     85.16 o 
   1   1   1     6007.30     6870.77     59.80 o 
   3   1   1      713.70      687.83     11.34 o 
   5   1   1      703.22      748.53     19.50 o 
   7   1   1       21.12       28.44      3.53 o 
   9   1   1        7.18       35.26     14.51 o 
  11   1   1        6.49        5.17      2.64 o 
 -10   2   1      439.72      391.54     13.55 o 
  -8   2   1      788.27      707.60     16.42 o 
  -6   2   1      115.69      204.79     14.54 o 
  -4   2   1     1085.42      999.85     23.48 o 
  -2   2   1    22376.76    22939.04    144.15 o 
   0   2   1     8629.32     8975.02     56.99 o 
   2   2   1     4482.59     4711.33    111.01 o 
   4   2   1    12031.81    13903.76     77.20 o 
   6   2   1      194.22      149.07     34.09 o 
   8   2   1       46.19       57.54      5.18 o 
  10   2   1      408.01      436.77     15.94 o 
 -11   3   1       89.18       87.65      7.96 o 
  -9   3   1      940.19     1034.28     21.69 o 
  -7   3   1     1369.06     1277.89     21.24 o 
  -5   3   1    15081.76    16103.08    131.83 o 
  -3   3   1     4792.77     5259.94     65.56 o 
  -1   3   1    25864.10    24012.55     94.29 o 
   1   3   1      454.34      607.03     13.02 o 
   3   3   1      780.16      659.28     19.98 o 
   5   3   1     1898.19     1999.36     44.53 o 
   7   3   1      374.82      415.92     12.17 o 
   9   3   1      605.07      700.39     19.60 o 
  11   3   1      133.88       92.64     10.59 o 
 -10   4   1      989.82      949.43     22.14 o 
  -8   4   1     2410.24     2593.68     37.59 o 
  -6   4   1     1792.06     1827.40    104.85 o 
  -4   4   1     4974.21     4503.46    131.39 o 
  -2   4   1     1038.03     1277.80     39.94 o 
   0   4   1     8029.38     8259.83     76.05 o 
   2   4   1      339.70      318.31     12.72 o 
   4   4   1      414.33      469.13     19.20 o 
   6   4   1      434.89      447.90     31.16 o 
   8   4   1     1018.00     1065.70     22.69 o 
  10   4   1      540.28      499.64     16.03 o 
 -11   5   1      272.23      282.59     19.18 o 
  -9   5   1     1712.57     1794.27     41.20 o 
  -7   5   1     1349.65      986.25     18.57 o 
  -5   5   1     9007.99     8362.78    114.76 o 
  -3   5   1      717.04      603.31     32.99 o 
  -1   5   1     2821.94     2814.07     34.99 o 
   1   5   1     4353.44     4585.00     73.30 o 
   3   5   1       19.31       96.66     18.41 o 
   5   5   1     3583.60     3902.28     57.84 o 
   7   5   1     1134.40     1069.27     21.62 o 
   9   5   1     1616.84     1668.65     29.63 o 
  11   5   1      315.61      241.09     14.04 o 
 -10   6   1      247.25      212.40     11.35 o 
  -8   6   1      659.50      771.40     22.41 o 
  -6   6   1     1592.16     1880.15     65.93 o 
  -4   6   1     1731.78     1540.98     52.94 o 
  -2   6   1      579.78      459.32     38.86 o 
   0   6   1     1019.36     1495.07     41.71 o 
   2   6   1      365.96      302.71     21.46 o 
   4   6   1      194.77      237.18     26.78 o 
   6   6   1      721.62      734.11     40.84 o 
   8   6   1     1260.49     1307.72     26.39 o 
  10   6   1      157.61      161.85      8.51 o 
 -11   7   1      167.50      147.11     11.47 o 
  -9   7   1      117.27      113.89      7.37 o 
  -7   7   1      183.19      188.50     13.77 o 
  -5   7   1      686.94      555.44     34.63 o 
  -1   7   1       84.33      150.51     12.79 o 
   1   7   1     1114.61     1203.10     45.37 o 
   3   7   1       52.52      221.49     25.91 o 
   5   7   1      459.89      422.17     21.43 o 
   7   7   1       82.39       74.69      7.37 o 
   9   7   1      144.17      120.09      8.44 o 
 -10   8   1        2.17        4.31      6.55 o 
  -8   8   1       27.47       21.62      4.45 o 
  -6   8   1       92.71       58.73      7.53 o 
  -4   8   1        6.33        6.43      4.35 o 
   0   8   1     2371.29     2504.36     62.98 o 
   2   8   1     1737.24     1819.77     38.45 o 
   4   8   1        7.72       10.13      7.59 o 
   6   8   1       84.96       66.91      8.19 o 
   8   8   1        9.17       11.48      3.24 o 
  10   8   1      133.93      110.08      7.15 o 
  -9   9   1      221.08      249.32      9.60 o 
  -7   9   1      169.09      228.90     12.36 o 
  -5   9   1      539.03      477.11     20.59 o 
  -3   9   1     1629.78     2025.16     74.82 o 
   1   9   1     3312.29     3533.07     58.57 o 
   3   9   1        6.99       21.05     16.36 o 
   5   9   1      187.31      167.19     10.61 o 
   7   9   1      383.77      310.40     17.21 o 
   9   9   1      233.98      234.44     12.38 o 
 -10  10   1      113.96       65.32      8.33 o 
  -8  10   1      146.22      151.64      9.29 o 
  -6  10   1      185.34      207.99     17.86 o 
  -4  10   1     1823.33     1755.30     72.00 o 
  -2  10   1     1094.82     1021.74     52.65 o 
   0  10   1     2292.92     2007.04     67.35 o 
   2  10   1     1313.91     1376.05     63.15 o 
   4  10   1     2035.56     2085.97    133.53 o 
   6  10   1      220.46      250.46     19.72 o 
   8  10   1      364.26      386.36     15.00 o 
  -9  11   1      535.18      538.56     19.61 o 
  -7  11   1       81.73      116.57     10.14 o 
  -5  11   1     1019.43     1059.08     31.31 o 
  -3  11   1        5.72       24.02      7.37 o 
  -1  11   1     4667.37     5002.61    117.41 o 
   1  11   1     1118.87     1216.96     52.11 o 
   3  11   1     1015.16     1112.20     37.58 o 
   5  11   1      595.36      627.41     25.39 o 
   7  11   1      291.88      307.69     16.56 o 
   9  11   1      129.95      176.17      9.94 o 
  -8  12   1      842.02      791.51     17.98 o 
  -6  12   1      469.38      390.84     18.48 o 
  -4  12   1     2644.76     2406.04     84.92 o 
  -2  12   1      292.84      441.50     92.02 o 
   0  12   1     5285.32     5380.98    121.49 o 
   2  12   1       14.64        8.16      5.22 o 
   4  12   1     3055.69     2886.62     64.79 o 
   6  12   1      524.02      652.68     34.01 o 
   8  12   1      535.95      523.57     12.80 o 
  -7  13   1      691.48      716.17     26.26 o 
  -5  13   1     2572.91     2699.66     62.28 o 
  -3  13   1     2113.83     2164.85     55.33 o 
  -1  13   1     4776.07     4674.41     58.54 o 
   1  13   1     2916.71     2972.22     52.32 o 
   3  13   1     2881.48     2798.34     63.62 o 
   5  13   1     1328.45     1372.81     43.54 o 
   7  13   1      216.87      230.62     13.49 o 
  -8  14   1      379.76      343.10     18.54 o 
  -6  14   1      275.73      315.21     14.49 o 
  -4  14   1      249.35      271.77     19.97 o 
  -2  14   1      142.66      162.93     16.06 o 
   0  14   1       24.92       27.46      9.04 o 
   2  14   1      206.12      185.94     16.92 o 
   4  14   1       60.53       76.33     10.75 o 
   6  14   1      109.04      118.37      8.87 o 
   8  14   1      342.93      246.09     13.36 o 
  -7  15   1      220.59      173.73     11.51 o 
  -5  15   1      340.41      298.03     18.51 o 
  -3  15   1      177.53      245.65     18.26 o 
  -1  15   1       37.80       37.37      7.60 o 
   1  15   1      110.98       94.17     11.09 o 
   3  15   1        0.39        3.11      4.57 o 
   5  15   1      101.17       82.10     48.62 o 
   7  15   1      130.21      112.10      7.87 o 
  -6  16   1      181.88      158.15     10.96 o 
  -4  16   1       30.52       30.11      6.07 o 
  -2  16   1       14.39       99.45     22.64 o 
   0  16   1     1802.40     1940.62     48.63 o 
   2  16   1       41.22      107.95     21.74 o 
   4  16   1      684.70      715.72     38.93 o 
   6  16   1       17.66       24.73      5.53 o 
  -5  17   1      346.38      308.77     15.70 o 
  -3  17   1      441.67      488.25     32.51 o 
  -1  17   1     1044.05     1061.62     32.49 o 
   1  17   1     1127.21     1124.87     32.80 o 
   3  17   1      781.87      758.60     39.48 o 
   5  17   1      420.32      350.03     13.99 o 
  -4  18   1      418.76      442.67     16.21 o 
  -2  18   1       24.60       26.19      8.19 o 
   0  18   1      615.42      572.41     21.13 o 
   2  18   1       29.26       54.03     10.86 o 
   4  18   1      215.88      237.84     16.56 o 
  -3  19   1      367.80      376.18     19.21 o 
  -1  19   1      335.98      363.38     20.37 o 
   1  19   1      228.57      216.37     16.13 o 
   3  19   1      270.92      257.31     15.59 o 
 -10   0   2      916.71      784.60     24.28 o 
  -8   0   2     1148.21     1089.73     24.15 o 
  -6   0   2      149.12       78.79     12.90 o 
  -4   0   2      823.75      678.37     25.55 o 
  -2   0   2     9883.82     9348.59     59.23 o 
   2   0   2    22849.03    23746.77     82.39 o 
   4   0   2    25613.43    26575.33    304.14 o 
   6   0   2     2148.11     2286.88     69.57 o 
   8   0   2      238.87      311.45     17.62 o 
  10   0   2       85.32      307.69     26.91 o 
 -11   1   2       96.26       83.38     12.77 o 
  -9   1   2      609.30      560.41     15.83 o 
  -7   1   2       35.16       70.82      9.44 o 
  -5   1   2     3136.29     2932.78     46.78 o 
  -3   1   2       56.11       30.62      2.57 o 
  -1   1   2     9800.93    10419.24     31.72 o 
   1   1   2       42.38      154.52      4.17 o 
   3   1   2    15187.38    15906.81     65.86 o 
   5   1   2     2255.43     2253.01     41.40 o 
   7   1   2     1843.92     1732.92     23.57 o 
   9   1   2      331.05      309.62     12.36 o 
  11   1   2      216.24      175.70     10.82 o 
 -10   2   2      330.76      321.35     12.04 o 
  -8   2   2        6.66       63.76     18.13 o 
  -6   2   2     1902.15     1838.06     42.61 o 
  -4   2   2     1839.84     1879.96     30.02 o 
  -2   2   2     8599.24     8249.52     57.56 o 
   0   2   2     6991.88     6981.15     56.56 o 
   2   2   2    10977.58    11282.56     42.64 o 
   4   2   2     4472.30     4307.51     63.39 o 
   6   2   2     1428.74     1429.69     39.57 o 
   8   2   2      293.81      348.33     12.08 o 
  10   2   2       47.63       96.67      8.87 o 
 -11   3   2        5.70        4.03      2.49 o 
  -9   3   2       83.03      140.15      8.01 o 
  -7   3   2       36.15       21.61      3.37 o 
  -5   3   2     4657.92     4627.99     83.48 o 
  -3   3   2      191.95      238.54     10.51 o 
  -1   3   2    37071.53    34696.84    122.02 o 
   1   3   2     4259.41     4750.75     37.83 o 
   3   3   2     3033.84     2875.00     39.67 o 
   5   3   2      148.23      180.16     10.74 o 
   7   3   2      310.16      315.24     10.94 o 
   9   3   2        5.97       10.72      3.13 o 
  11   3   2        1.07       -0.81      2.34 o 
 -10   4   2        2.25        5.88      3.13 o 
  -8   4   2      716.92      945.17     33.03 o 
  -6   4   2      236.61      189.47     14.42 o 
  -4   4   2      478.55      545.81     18.91 o 
  -2   4   2      937.89     1026.37     45.13 o 
   0   4   2    10862.90    11273.38    143.42 o 
   2   4   2        7.46       64.33     42.82 o 
   4   4   2     1526.70     1615.69     35.58 o 
   6   4   2       75.54      110.03     55.38 o 
   8   4   2      107.71       90.07      7.51 o 
  10   4   2        0.39       27.40      4.94 o 
 -11   5   2       11.02        7.53      2.86 o 
  -9   5   2      125.70      118.45     14.80 o 
  -7   5   2        6.88        5.02      2.23 o 
  -5   5   2      452.96      361.42     24.30 o 
  -3   5   2     1619.02     1357.48     44.20 o 
  -1   5   2     1882.81     2374.03     32.24 o 
   1   5   2     2742.83     2685.22     49.29 o 
   3   5   2      126.10      151.31     17.05 o 
   5   5   2      221.25      239.73     16.51 o 
   7   5   2       31.13       25.04      3.84 o 
   9   5   2      341.70      361.24     13.73 o 
  11   5   2       41.22       50.84      6.48 o 
 -10   6   2      427.76      477.43     22.09 o 
  -8   6   2      516.62      549.18     18.93 o 
  -6   6   2     2755.49     2799.16     81.93 o 
  -4   6   2     3733.29     3715.03     82.80 o 
  -2   6   2      177.63      165.61     10.55 o 
   0   6   2     1919.98     1877.46     47.49 o 
   2   6   2      966.69     1033.86    173.11 o 
   4   6   2     3463.86     3319.28    106.36 o 
   6   6   2     1255.83     1260.32     25.30 o 
   8   6   2      686.00      775.27     20.87 o 
  10   6   2      193.80      243.07     11.93 o 
 -11   7   2       19.25        5.88      2.67 o 
  -9   7   2      936.90     1042.27     23.53 o 
  -7   7   2      239.26      327.97     14.36 o 
  -5   7   2    12107.00    10486.55    150.71 o 
  -3   7   2     2172.90     1558.07     56.10 o 
  -1   7   2    25083.28    25970.12    132.33 o 
   1   7   2    10247.60     9839.43     84.64 o 
   3   7   2     3583.29     3535.17     93.71 o 
   5   7   2     3676.19     3846.90     67.86 o 
   7   7   2      506.23      490.01     18.57 o 
   9   7   2      723.15      713.50     19.58 o 
 -10   8   2      344.70      315.38     17.55 o 
  -8   8   2      261.54      207.50     10.18 o 
  -6   8   2      603.85      418.53     16.28 o 
  -4   8   2     1110.65      955.19     48.08 o 
  -2   8   2     2423.43     2565.30     74.07 o 
   0   8   2     6476.98     7120.48    108.61 o 
   2   8   2     2491.31     2644.49    135.60 o 
   4   8   2     4135.84     4229.38    115.21 o 
   6   8   2     1927.07     1853.18     40.17 o 
   8   8   2     1337.53     1301.69     29.29 o 
  10   8   2      313.99      352.21     12.29 o 
  -9   9   2      370.74      363.79     18.16 o 
  -7   9   2       63.93       96.51      9.92 o 
  -5   9   2     2164.05     2096.79     52.35 o 
  -3   9   2      517.73      512.62     36.57 o 
  -1   9   2     3730.57     3446.17     55.39 o 
   1   9   2     3115.65     2551.82     50.01 o 
   3   9   2     6075.64     5730.32    132.46 o 
   5   9   2     3899.66     3935.61     57.40 o 
   7   9   2      248.94      229.89     19.21 o 
   9   9   2      160.93      139.14      9.43 o 
 -10  10   2       83.26       82.47      9.27 o 
  -8  10   2       19.50       37.11      5.66 o 
  -6  10   2      643.76      547.20     28.89 o 
  -4  10   2      923.57      826.02     33.59 o 
  -2  10   2     1398.44     1209.87     57.18 o 
   0  10   2    11193.57    11481.09    112.62 o 
   2  10   2     2973.76     3415.51    101.95 o 
   4  10   2     1958.72     1981.83     51.35 o 
   6  10   2       52.37       82.90     11.36 o 
   8  10   2        0.49       -2.59      2.59 o 
  -9  11   2       58.31       41.54      4.46 o 
  -7  11   2       85.44      133.84     10.67 o 
  -5  11   2     2882.54     3027.34     56.33 o 
  -3  11   2      553.25      664.06     47.52 o 
  -1  11   2     1427.30     1373.70     61.27 o 
   1  11   2       23.49       22.97      6.11 o 
   3  11   2      213.81      147.99     12.18 o 
   5  11   2      887.71      886.72     32.94 o 
   7  11   2        6.35        6.68      3.21 o 
   9  11   2        4.01        1.56      1.60 o 
  -8  12   2       28.88      111.88     28.60 o 
  -6  12   2      187.85      175.58     12.63 o 
  -4  12   2      353.90      416.95     24.84 o 
  -2  12   2       18.42       29.58      7.06 o 
   0  12   2      505.57      540.61     26.14 o 
   2  12   2      133.69      154.71     20.63 o 
   4  12   2        5.64        4.11      4.36 o 
   6  12   2       68.09       89.24     11.83 o 
   8  12   2      231.05      275.59     14.01 o 
  -7  13   2       60.11       87.37     11.49 o 
  -5  13   2     1327.52     1267.47     42.77 o 
  -3  13   2      268.86      699.90    151.14 o 
  -1  13   2     2121.31     2043.45     37.41 o 
   1  13   2      186.62      134.16     13.28 o 
   3  13   2     1097.16     1211.44     78.68 o 
   5  13   2      396.64      397.41     33.92 o 
   7  13   2       75.97       70.68      8.94 o 
  -8  14   2      186.14      192.46     10.72 o 
  -6  14   2       58.61       74.40      7.13 o 
  -4  14   2      752.63      733.15     32.39 o 
  -2  14   2      266.76      257.39     17.93 o 
   0  14   2     1986.37     2158.68     53.91 o 
   2  14   2      296.03      290.62     47.45 o 
   4  14   2     1008.97     1108.93     40.66 o 
   6  14   2       69.90       87.63     10.38 o 
   8  14   2       92.01      130.22      9.61 o 
  -7  15   2      112.20      122.91      9.79 o 
  -5  15   2      191.05      213.78     25.15 o 
  -3  15   2        1.55        6.83      3.97 o 
  -1  15   2      164.97      188.08     16.07 o 
   1  15   2       56.00      101.93     12.64 o 
   3  15   2      609.75      707.56     43.92 o 
   5  15   2      257.97      296.60     23.35 o 
   7  15   2      314.04      297.56     12.43 o 
  -6  16   2      608.44      577.92     15.86 o 
  -4  16   2     1629.09     1688.56     42.49 o 
  -2  16   2      955.47      954.03     31.69 o 
   0  16   2     1684.43     1778.67     46.30 o 
   2  16   2      388.43      411.69     32.48 o 
   4  16   2      357.74      304.50     24.80 o 
   6  16   2      149.87      119.85     11.92 o 
  -5  17   2      531.90      499.19     18.27 o 
  -3  17   2      255.09      368.42     29.04 o 
  -1  17   2      451.08      409.16     20.12 o 
   1  17   2      209.79      188.16     13.26 o 
   3  17   2      150.42      163.84     18.42 o 
   5  17   2      130.35       91.29      7.27 o 
  -4  18   2        1.36        1.08      1.91 o 
  -2  18   2      142.11      145.76     16.02 o 
   0  18   2        9.32        4.88      3.03 o 
   2  18   2      150.51      140.79     15.58 o 
   4  18   2       20.65       27.22      5.81 o 
  -3  19   2      126.93      157.68     12.48 o 
  -1  19   2      290.37      265.85     25.75 o 
   1  19   2      260.39      186.98     14.90 o 
   3  19   2      159.44      149.11     11.46 o 
 -11   1   3       23.88       31.95      7.88 o 
  -9   1   3      207.64      181.46      8.19 o 
  -7   1   3      132.25      160.31     13.86 o 
  -5   1   3      182.36      237.71     13.29 o 
  -3   1   3     2555.30     2516.71     43.90 o 
  -1   1   3      437.08      394.31     14.36 o 
   1   1   3      133.79      199.77      5.45 o 
   3   1   3      741.55      543.21     11.36 o 
   5   1   3      647.56      874.48     22.27 o 
   7   1   3        5.64       19.03      3.08 o 
   9   1   3       28.98       45.88      5.16 o 
  11   1   3        0.14        9.51      4.43 o 
 -10   2   3      430.44      385.11     18.34 o 
  -8   2   3      863.02      840.82     19.33 o 
  -6   2   3       55.76      171.63     23.83 o 
  -4   2   3      298.39      224.80     37.77 o 
  -2   2   3    20344.51    17685.00     68.99 o 
   0   2   3    17105.76    17572.78     98.96 o 
   2   2   3     4704.85     4518.81     33.50 o 
   4   2   3      216.43      201.97     11.95 o 
   6   2   3      564.82      557.01     25.02 o 
   8   2   3      439.27      487.30     15.46 o 
  10   2   3      208.00      246.57     16.27 o 
 -11   3   3       87.04      115.91      9.39 o 
  -9   3   3      924.97      827.09     20.98 o 
  -7   3   3      601.11      709.73     16.79 o 
  -5   3   3     4097.09     4010.20     51.43 o 
  -3   3   3     3601.51     3363.04     39.13 o 
  -1   3   3    14866.70    13641.18     89.24 o 
   1   3   3     2314.42     2572.58     61.13 o 
   3   3   3     3985.77     3687.08     31.64 o 
   5   3   3     1104.15     1314.38     88.27 o 
   7   3   3       87.54      132.24      7.23 o 
   9   3   3      110.28       99.62      7.44 o 
  11   3   3       35.64       36.53      6.73 o 
 -10   4   3      993.46     1043.94     45.37 o 
  -8   4   3      716.85      717.36     17.98 o 
  -6   4   3     6343.76     6269.01     80.88 o 
  -4   4   3     2293.64     2035.16     36.23 o 
  -2   4   3     3792.58     3853.72     47.27 o 
   0   4   3     7271.87     7036.25     55.33 o 
   2   4   3       45.31       63.95      5.37 o 
   4   4   3      716.14      591.46     21.89 o 
   6   4   3      745.52      633.98     37.48 o 
   8   4   3      529.32      521.21     17.44 o 
  10   4   3      257.93      311.79     17.66 o 
 -11   5   3       66.84       72.15      6.91 o 
  -9   5   3     1196.75     1242.41     41.19 o 
  -7   5   3      909.37      781.48     17.87 o 
  -5   5   3    16383.02    14971.39    158.03 o 
  -3   5   3      599.02      591.90     29.71 o 
  -1   5   3    20635.95    21329.53    103.25 o 
   1   5   3      292.93      350.83     13.74 o 
   3   5   3      163.91      128.61      9.62 o 
   5   5   3     1246.47     1441.14     89.72 o 
   7   5   3      123.42      176.62      9.72 o 
   9   5   3      888.98      943.11     21.60 o 
  11   5   3       95.28       58.02      6.60 o 
 -10   6   3      533.36      611.08     24.98 o 
  -8   6   3      708.53      803.26     20.67 o 
  -6   6   3     8929.97    10317.03    158.23 o 
  -4   6   3     4957.06     4417.85     89.78 o 
  -2   6   3    12384.20    11829.42    226.56 o 
   0   6   3     5357.43     5408.94     61.92 o 
   2   6   3        3.68      108.36    152.48 o 
   4   6   3       34.63       19.20      9.00 o 
   6   6   3      128.62      120.20      7.20 o 
   8   6   3      139.19      146.65      9.12 o 
  10   6   3       27.20       35.44      5.98 o 
 -11   7   3       24.08       20.98      4.59 o 
  -9   7   3      484.41      484.26     23.09 o 
  -7   7   3      376.33      285.93     17.60 o 
  -5   7   3     1950.09     1627.51     60.01 o 
  -3   7   3      509.34      465.98     30.40 o 
  -1   7   3     1192.69     1450.64     31.74 o 
   1   7   3       51.23       62.69      7.30 o 
   3   7   3       31.44       67.58     17.38 o 
   5   7   3      221.08      246.37     20.00 o 
   7   7   3        2.12       -0.82      2.82 o 
   9   7   3      108.29      109.24      9.30 o 
 -10   8   3        2.36        2.48      2.60 o 
  -8   8   3      230.02      275.70     14.71 o 
  -6   8   3     1083.66     1128.87     41.41 o 
  -4   8   3       22.48       20.95      7.88 o 
  -2   8   3     1999.89     2051.42     65.38 o 
   0   8   3      408.66      485.79     20.64 o 
   2   8   3      273.00      620.68    419.29 o 
   4   8   3       26.80       27.68      6.37 o 
   6   8   3      164.21      151.63     12.77 o 
   8   8   3       73.64       62.51      6.72 o 
  10   8   3        1.35       13.47      3.24 o 
  -9   9   3       63.33       66.69      6.49 o 
  -7   9   3       71.83      134.02     15.46 o 
  -5   9   3      968.47      775.45     41.43 o 
  -3   9   3      620.70      652.73     40.68 o 
  -1   9   3     2391.22     2937.42     52.05 o 
   1   9   3      297.98      429.82     20.91 o 
   3   9   3       27.02       14.25     12.86 o 
   5   9   3      375.73      333.30     18.64 o 
   7   9   3       12.17       15.67      4.77 o 
   9   9   3      165.07      140.14      9.13 o 
 -10  10   3      578.75      683.36     26.11 o 
  -8  10   3       68.76       81.87      8.01 o 
  -6  10   3     4726.79     5010.46     87.08 o 
  -4  10   3     1433.97     1364.75     30.02 o 
  -2  10   3     7337.83     7359.36    139.16 o 
   0  10   3     1815.41     1536.31     41.45 o 
   2  10   3     1548.27     1504.16     67.71 o 
   4  10   3      452.51      470.89     23.04 o 
   6  10   3       83.22      102.22     12.86 o 
   8  10   3       22.61       51.31      7.91 o 
  -9  11   3      627.80      562.29     17.73 o 
  -7  11   3       83.42      117.60     19.15 o 
  -5  11   3     1286.99     1347.25     36.50 o 
  -3  11   3      115.08      130.52     11.39 o 
  -1  11   3     2110.18     2169.55     76.60 o 
   1  11   3     1134.98     1092.23     36.58 o 
   3  11   3     2185.79     2364.39     47.92 o 
   5  11   3     1253.07     1289.22     33.55 o 
   7  11   3      149.28      143.26     11.30 o 
   9  11   3      248.46      250.12     16.47 o 
  -8  12   3      496.22      526.20     22.49 o 
  -6  12   3      138.68      109.14     15.38 o 
  -4  12   3      392.91      349.63     23.21 o 
  -2  12   3      402.75      410.59     18.75 o 
   0  12   3      612.54      508.32     20.62 o 
   2  12   3     1380.42     1257.14     34.87 o 
   4  12   3     1237.53     1269.74     42.79 o 
   6  12   3      605.73      569.21     28.29 o 
   8  12   3      469.04      409.14     17.61 o 
  -7  13   3     1233.60     1211.86     37.14 o 
  -5  13   3     1704.71     1825.54     51.18 o 
  -3  13   3     3231.38     3182.08     67.24 o 
  -1  13   3      874.61      818.18     27.41 o 
   1  13   3     1151.49     1225.15     39.24 o 
   3  13   3      722.30      773.74     33.80 o 
   5  13   3      660.54      563.73    163.94 o 
   7  13   3      316.56      300.89     16.06 o 
  -8  14   3      209.09      197.92     10.84 o 
  -6  14   3       86.93      106.44     18.14 o 
  -4  14   3       84.94       96.06     12.00 o 
  -2  14   3        1.58       28.74     18.05 o 
   0  14   3        2.82        3.51      4.64 o 
   2  14   3        0.84        8.26      6.77 o 
   4  14   3       47.65       24.57      6.48 o 
   6  14   3       87.62      107.59     15.01 o 
  -7  15   3      503.89      426.05     17.43 o 
  -5  15   3      531.53      499.07     23.81 o 
  -3  15   3      826.00     1003.87     35.57 o 
  -1  15   3      178.17      216.02     16.84 o 
   1  15   3        0.59        7.53      4.48 o 
   3  15   3      271.49      340.39     30.05 o 
   5  15   3       82.69       78.20     11.74 o 
   7  15   3        0.10        5.33      2.19 o 
  -6  16   3      463.39      424.75     13.46 o 
  -4  16   3      124.77      126.97     11.73 o 
  -2  16   3      329.31      395.67     24.18 o 
   0  16   3       32.30       24.01      6.01 o 
   2  16   3       54.75      107.79     21.97 o 
   4  16   3      291.32      275.50     22.83 o 
   6  16   3       64.84       58.62      8.22 o 
  -5  17   3      176.96      147.63     14.96 o 
  -3  17   3      196.19      184.50     20.33 o 
  -1  17   3      260.65      305.13     17.33 o 
   1  17   3      213.11      207.79     13.50 o 
   3  17   3      296.39      309.43     24.19 o 
   5  17   3       74.19       71.31      6.47 o 
  -4  18   3       41.60       56.80      5.54 o 
  -2  18   3       53.87       59.89     10.89 o 
   0  18   3      408.52      457.01     18.27 o 
   2  18   3       98.53      131.18     14.52 o 
   4  18   3      133.16      122.99     10.74 o 
  -3  19   3      132.54      135.76     11.15 o 
  -1  19   3      890.90      763.65     44.27 o 
   1  19   3      271.71      303.36     18.44 o 
   3  19   3      372.56      356.46     16.50 o 
 -10   0   4     1005.99      975.44     32.20 o 
  -8   0   4      891.30      951.17     36.86 o 
  -6   0   4     3464.46     3373.36     79.36 o 
  -4   0   4     8417.72     8402.02    188.22 o 
  -2   0   4    15203.56    13260.56     97.66 o 
   2   0   4    35682.33    32302.59    116.80 o 
   4   0   4     5474.16     5298.61    107.67 o 
   6   0   4     4875.44     5254.46    109.02 o 
   8   0   4     1129.47     1002.01     31.90 o 
  10   0   4      309.92      525.64     33.07 o 
 -11   1   4      817.85      794.59     36.07 o 
  -9   1   4      333.45      395.75     15.08 o 
  -7   1   4      206.09      189.18     10.60 o 
  -5   1   4      740.69      764.13     23.70 o 
  -3   1   4        0.81       18.59      2.88 o 
  -1   1   4      254.74      446.12      8.00 o 
   1   1   4    17652.54    17913.40     66.41 o 
   3   1   4     9724.43    10524.14     71.16 o 
   5   1   4     8750.42     8751.52     92.32 o 
   7   1   4     2251.96     2297.60     27.88 o 
   9   1   4      906.13      942.80     27.56 o 
  11   1   4       52.59       24.17      5.59 o 
 -10   2   4      346.07      277.88     14.70 o 
  -8   2   4       60.95       56.16      5.80 o 
  -6   2   4     1512.31     1437.17     52.66 o 
  -4   2   4       91.06       77.22      5.04 o 
  -2   2   4     3512.53     2964.49     24.89 o 
   0   2   4       95.19       96.67      8.57 o 
   2   2   4     1851.65     1797.96     20.82 o 
   4   2   4     1560.53     1746.14     35.93 o 
   6   2   4     1166.89     1220.59     51.31 o 
   8   2   4      439.44      471.04     16.58 o 
  10   2   4      183.48      254.49     16.12 o 
 -11   3   4        3.08       11.09      3.39 o 
  -9   3   4       42.91       31.98      5.69 o 
  -7   3   4      118.87      100.66      6.46 o 
  -5   3   4      783.93      826.61     20.06 o 
  -3   3   4      107.35      101.95      7.05 o 
  -1   3   4     2684.04     2787.02     49.81 o 
   1   3   4      545.74      460.84      9.25 o 
   3   3   4       24.25       17.89      3.10 o 
   5   3   4     1091.84      977.57     30.92 o 
   7   3   4      343.21      383.50     13.14 o 
   9   3   4       84.28       47.44      6.04 o 
  11   3   4       39.27       22.82      5.09 o 
 -10   4   4       70.33       70.41      9.58 o 
  -8   4   4      156.14      353.27     18.03 o 
  -6   4   4      267.04      403.68     28.23 o 
  -4   4   4     1218.62     1239.88     28.33 o 
  -2   4   4       50.28      134.37      7.93 o 
   0   4   4       94.24       84.09      6.69 o 
   2   4   4      595.24      500.54     11.79 o 
   4   4   4      107.45      150.05     11.23 o 
   6   4   4      141.08      130.03      9.03 o 
   8   4   4       31.49       24.76      4.24 o 
  10   4   4        0.70        4.60      3.95 o 
 -11   5   4      115.34       83.71      7.16 o 
  -9   5   4      236.25      199.83     16.60 o 
  -7   5   4        3.34       22.97      5.19 o 
  -5   5   4       41.85       74.23     12.09 o 
  -3   5   4     1233.07     1206.02     43.07 o 
  -1   5   4      156.62       99.14      7.70 o 
   1   5   4        0.02        7.94      3.59 o 
   3   5   4     1683.88     2018.96    359.89 o 
   5   5   4      594.40      502.45     23.40 o 
   7   5   4      333.47      325.66     15.36 o 
   9   5   4       92.97       99.45      8.01 o 
 -10   6   4      606.37      555.99     23.62 o 
  -8   6   4        0.70      183.32     16.00 o 
  -6   6   4     4030.47     4098.01    118.09 o 
  -4   6   4      161.95      166.01     18.38 o 
  -2   6   4    10490.31    11332.10    202.74 o 
   0   6   4      366.64      209.46     12.32 o 
   2   6   4      265.76      225.99     12.33 o 
   4   6   4      859.91     1012.75     30.81 o 
   6   6   4      476.11      461.42     13.05 o 
   8   6   4      767.23      778.42     23.47 o 
  10   6   4      180.79      199.43     12.11 o 
 -11   7   4       65.51       74.32      7.76 o 
  -9   7   4     1010.71      994.95     28.04 o 
  -7   7   4      320.72      372.77     16.05 o 
  -5   7   4     9620.09     8385.43    137.59 o 
  -3   7   4     1153.05      847.29     41.76 o 
  -1   7   4    29388.93    28912.38    491.37 o 
   1   7   4     4438.54     4208.08     57.32 o 
   3   7   4     5630.27     5657.83     79.23 o 
   5   7   4     2355.10     2253.31     88.79 o 
   7   7   4        0.36        1.96      4.55 o 
   9   7   4      379.86      382.20     16.42 o 
 -10   8   4      832.38      856.54     30.21 o 
  -8   8   4        0.71        3.85      3.87 o 
  -6   8   4     2351.47     2271.50     81.71 o 
  -4   8   4       21.59       23.55      9.32 o 
  -2   8   4     8520.25     9774.67    142.98 o 
   0   8   4     5118.34     5156.98     79.37 o 
   2   8   4     3945.91     3783.92     56.73 o 
   4   8   4     5787.53     6828.12    154.08 o 
   6   8   4      398.31      432.02     17.24 o 
   8   8   4     1252.77     1364.03     33.57 o 
  10   8   4       57.81       79.91      6.53 o 
  -9   9   4      632.05      686.28     20.19 o 
  -7   9   4      133.96      184.04     14.00 o 
  -5   9   4     3066.09     2997.05     55.63 o 
  -3   9   4      208.92      213.48     23.83 o 
  -1   9   4     3279.34     3234.61     56.15 o 
   1   9   4     1103.18      931.71     42.23 o 
   3   9   4     3428.30     3553.42    109.98 o 
   5   9   4     1608.84     1635.51     47.60 o 
   7   9   4      862.75      809.82     23.30 o 
   9   9   4      279.44      242.36     14.34 o 
 -10  10   4      229.40      211.98     14.43 o 
  -8  10   4      128.05      134.28     12.42 o 
  -6  10   4        1.94       11.26      9.67 o 
  -4  10   4       38.98       20.67      5.05 o 
  -2  10   4      272.53      367.32     32.40 o 
   0  10   4      740.21      815.90     30.67 o 
   2  10   4     1358.95     1602.66     72.30 o 
   4  10   4     1476.36     1427.51     31.24 o 
   6  10   4       87.56      106.79     14.85 o 
   8  10   4      278.49      399.40     15.90 o 
  -9  11   4       23.65       16.23      2.75 o 
  -7  11   4      266.28      359.83     22.72 o 
  -5  11   4     2566.95     2435.09     61.41 o 
  -3  11   4     1753.83     1798.27     48.45 o 
  -1  11   4     3934.23     4323.69    107.86 o 
   1  11   4      385.36      424.45     22.97 o 
   3  11   4      143.25      174.07     19.64 o 
   5  11   4      260.15      245.61     69.56 o 
   7  11   4     1091.96      930.01     33.02 o 
   9  11   4        1.08        0.84      2.53 o 
  -8  12   4        5.07       73.82      9.82 o 
  -6  12   4      424.29      483.01     25.82 o 
  -4  12   4       58.91       69.64      8.70 o 
  -2  12   4       74.98      118.19      9.22 o 
   0  12   4      144.66      160.74     11.73 o 
   2  12   4        0.40       18.24      6.98 o 
   4  12   4       23.46       11.50      4.31 o 
   6  12   4        0.52        2.39      3.27 o 
   8  12   4       76.91      112.58     19.85 o 
  -7  13   4      357.09      376.07     20.68 o 
  -5  13   4      944.38     1011.78     38.07 o 
  -3  13   4      504.30      657.92     38.14 o 
  -1  13   4      264.75      258.84     15.45 o 
   1  13   4       73.24       50.02      8.38 o 
   3  13   4       44.36      133.91     15.40 o 
   5  13   4      231.16      237.65     22.01 o 
   7  13   4       29.49       70.69     42.92 o 
  -8  14   4      267.14      264.18     12.16 o 
  -6  14   4      459.37      532.20     19.85 o 
  -4  14   4      530.12      459.56     25.37 o 
  -2  14   4      130.23      135.24     13.59 o 
   0  14   4      251.06      270.16     19.06 o 
   2  14   4      254.66      283.80     28.57 o 
   4  14   4       68.19       63.46     12.74 o 
   6  14   4       27.87       20.14      7.59 o 
  -7  15   4      132.06      106.71      8.62 o 
  -5  15   4       52.99       47.23     16.48 o 
  -3  15   4      145.80      126.69     21.70 o 
  -1  15   4       33.77       18.41      5.33 o 
   1  15   4      289.92      242.10     17.06 o 
   3  15   4      399.32      425.07     33.10 o 
   5  15   4      327.53      371.10     23.81 o 
   7  15   4      567.15      486.57     20.39 o 
  -6  16   4      492.71      410.74     12.86 o 
  -4  16   4      883.18      905.08     33.89 o 
  -2  16   4     1780.00     1965.01     45.53 o 
   0  16   4     1834.34     2117.46     57.90 o 
   2  16   4      773.60      765.03     42.51 o 
   4  16   4      383.22      382.29     25.88 o 
   6  16   4      214.20      163.59     12.93 o 
  -5  17   4      324.51      296.41     13.40 o 
  -3  17   4      281.38      237.92     24.65 o 
  -1  17   4      876.17      947.00     30.02 o 
   1  17   4      341.91      416.77     29.32 o 
   3  17   4      289.36      316.66     23.41 o 
   5  17   4      200.96      201.80     14.55 o 
  -4  18   4       58.47       34.98      6.60 o 
  -2  18   4       23.40       29.24      6.88 o 
   0  18   4       38.55       28.54      4.73 o 
   2  18   4      107.98      118.35     13.40 o 
   4  18   4      249.94      246.04     14.09 o 
  -3  19   4        3.19       20.94      5.42 o 
  -1  19   4       74.30       47.71      4.31 o 
   1  19   4       17.14       14.49      4.21 o 
 -11   1   5      307.18      342.38     22.88 o 
  -9   1   5       17.43       13.65      3.60 o 
  -7   1   5     1887.49     1713.41     28.23 o 
  -5   1   5      567.46      741.43     23.19 o 
  -3   1   5      350.70      264.38     11.01 o 
  -1   1   5      816.87      591.37     16.32 o 
   1   1   5     2067.83     2001.06     30.33 o 
   3   1   5     1950.86     1886.29     27.58 o 
   5   1   5       94.73      702.41     39.80 o 
   7   1   5      124.11      102.13      6.72 o 
   9   1   5       30.45       32.38      5.15 o 
  11   1   5        2.64       -0.82      2.46 o 
 -10   2   5      417.66      477.30     18.49 o 
  -8   2   5        6.65       21.95      5.59 o 
  -6   2   5      975.39      835.31     28.89 o 
  -4   2   5       15.83        2.81      2.06 o 
  -2   2   5      316.95      343.54      8.59 o 
   0   2   5     1501.52     1463.88     26.29 o 
   2   2   5      211.70      133.71      6.25 o 
   4   2   5      189.65      228.37     13.61 o 
   6   2   5      659.03      644.79     37.42 o 
   8   2   5      800.86      910.61     25.65 o 
  10   2   5      102.88       88.81      9.99 o 
 -11   3   5      620.52      637.84     26.25 o 
  -9   3   5      535.49      553.22     19.19 o 
  -7   3   5     5889.76     5947.81     74.29 o 
  -5   3   5     5662.51     5881.36     86.55 o 
  -3   3   5    10934.69    10739.98     69.27 o 
  -1   3   5     4631.85     4834.34     71.73 o 
   1   3   5     3359.96     2831.72     22.12 o 
   3   3   5     1614.07     1808.54     21.27 o 
   5   3   5     1085.16     1320.82     86.70 o 
   7   3   5      134.84      139.70      8.99 o 
   9   3   5        7.70       12.09      3.89 o 
 -10   4   5      859.35      940.17     31.72 o 
  -8   4   5      123.46       94.54      7.94 o 
  -6   4   5     7327.22     6882.96    160.37 o 
  -4   4   5     3480.73     3285.55     45.70 o 
  -2   4   5    21230.21    22553.26    197.16 o 
   0   4   5     6166.08     5932.15     90.94 o 
   2   4   5     1959.28     1722.57     25.25 o 
   4   4   5     1149.71      980.36     28.78 o 
   6   4   5      123.98      159.74      8.22 o 
   8   4   5       88.00      111.50      9.21 o 
  10   4   5       19.75       41.06      5.75 o 
 -11   5   5        4.43        1.14      1.87 o 
  -9   5   5      593.09      622.09     28.75 o 
  -7   5   5       84.42      122.61      9.09 o 
  -5   5   5     3906.87     3481.25     80.87 o 
  -3   5   5     5357.48     5886.35     98.32 o 
  -1   5   5    16858.08    16880.25    248.49 o 
   1   5   5      444.84      420.03     16.84 o 
   3   5   5      413.21      548.87    121.56 o 
   5   5   5      344.13      472.86     29.70 o 
   7   5   5        2.32       10.27      3.55 o 
   9   5   5      275.04      250.54     16.91 o 
 -10   6   5      251.12      307.12     17.21 o 
  -8   6   5      168.96      259.25     15.29 o 
  -6   6   5     2862.03     3071.79     76.60 o 
  -4   6   5     1410.78     1312.14     51.50 o 
  -2   6   5     6477.58     6147.50    121.42 o 
   0   6   5      954.02      811.87     24.88 o 
   2   6   5     1437.78     1289.85     30.76 o 
   4   6   5       95.85       94.98     20.56 o 
   6   6   5      310.73      388.56     13.44 o 
   8   6   5       10.90       46.05      7.79 o 
  10   6   5       29.44       46.53      5.64 o 
  -9   7   5       48.89       43.40      5.97 o 
  -7   7   5       29.72       96.43     10.43 o 
  -5   7   5      907.07      755.30     41.99 o 
  -3   7   5        5.26       35.66     15.18 o 
  -1   7   5      965.31     1117.81     30.55 o 
   1   7   5       13.71       31.05      5.86 o 
   3   7   5      121.42      210.40     26.61 o 
   5   7   5      189.27      163.51     11.70 o 
   7   7   5       27.61       55.85      8.40 o 
   9   7   5       11.17       22.69      5.72 o 
 -10   8   5        9.14       29.92      5.22 o 
  -8   8   5      236.19      427.09     19.00 o 
  -6   8   5        4.96       10.96      8.34 o 
  -4   8   5        5.56       37.92      9.98 o 
  -2   8   5      707.11      702.35     39.75 o 
   0   8   5      536.37      538.11     22.76 o 
   2   8   5      160.06      139.44     11.43 o 
   4   8   5      176.97      197.94     27.35 o 
   6   8   5      240.13      177.13     13.38 o 
   8   8   5        7.49       29.87      7.55 o 
  10   8   5        1.03        5.50      2.38 o 
  -9   9   5       11.57       20.72      3.96 o 
  -7   9   5      685.47      685.68     32.09 o 
  -5   9   5      522.58      493.78     22.57 o 
  -3   9   5      997.27     1269.32     58.72 o 
  -1   9   5        1.08        2.21      7.13 o 
   1   9   5       26.19       21.84      4.82 o 
   3   9   5      252.41      287.46     32.69 o 
   5   9   5      917.60      882.72     36.67 o 
   7   9   5       12.75       53.19      9.90 o 
   9   9   5      261.95      207.39     12.56 o 
 -10  10   5      234.96      249.60     14.96 o 
  -8  10   5       95.88      106.43     11.43 o 
  -6  10   5     1754.83     1914.76     53.75 o 
  -4  10   5      748.81      671.11     25.51 o 
  -2  10   5     2453.66     2460.29     82.30 o 
   0  10   5     1030.24     1081.18     49.97 o 
   2  10   5      100.52      146.52     22.82 o 
   4  10   5      259.83      256.59     13.58 o 
   6  10   5      197.88      192.52     16.56 o 
   8  10   5      118.56      171.02     44.30 o 
  -9  11   5      292.99      239.48     20.09 o 
  -7  11   5      722.53      744.55     32.02 o 
  -5  11   5     1370.65     1399.27     73.08 o 
  -3  11   5      296.63      307.72     17.53 o 
  -1  11   5      433.96      492.80     36.61 o 
   1  11   5      657.73      629.04     22.86 o 
   3  11   5      509.63      517.82     25.48 o 
   5  11   5      570.55      591.94     75.90 o 
   7  11   5      243.67      384.01     20.71 o 
   9  11   5      235.68      244.13      9.87 o 
  -8  12   5      902.17      860.32     21.07 o 
  -6  12   5     1544.65     1588.44     38.53 o 
  -4  12   5     1202.13     1220.66     34.58 o 
  -2  12   5      648.49      689.85     21.48 o 
   0  12   5     1640.72     1541.76     44.78 o 
   2  12   5      473.53      494.31     27.27 o 
   4  12   5     1267.46     1320.21     56.17 o 
   6  12   5      352.67      292.22     18.45 o 
   8  12   5      555.13      473.79     23.29 o 
  -7  13   5     2401.71     2476.28     51.21 o 
  -5  13   5     2699.14     2683.24    120.00 o 
  -3  13   5     5218.43     5140.13     68.21 o 
  -1  13   5     3098.33     3054.87     51.73 o 
   1  13   5     1394.58     1448.43     42.55 o 
   3  13   5      387.91      478.49     35.62 o 
   5  13   5      368.15      299.90     23.51 o 
   7  13   5      210.96      215.90     12.15 o 
  -8  14   5       81.35       72.20      6.18 o 
  -6  14   5       61.24       49.54      6.42 o 
  -4  14   5      179.88      154.36     14.50 o 
  -2  14   5      103.24       57.31      8.38 o 
   0  14   5      675.85      652.11     29.55 o 
   2  14   5      420.31      472.42     36.63 o 
   4  14   5      504.69      526.66     34.29 o 
   6  14   5      191.63      190.08     18.53 o 
  -7  15   5       10.57       21.90      4.19 o 
  -5  15   5      251.08      247.83     13.34 o 
  -3  15   5      792.41      822.01     49.56 o 
  -1  15   5      823.34      830.43     32.66 o 
   1  15   5      127.92      110.47     11.39 o 
   3  15   5        9.02       16.63      9.74 o 
   5  15   5       23.78       56.63      8.66 o 
  -6  16   5        0.69       22.69      4.18 o 
  -4  16   5      236.74      218.44     13.15 o 
  -2  16   5      157.24      221.89     66.72 o 
   0  16   5        6.81       18.64      5.16 o 
   2  16   5       62.99      101.02     15.73 o 
   4  16   5      245.85      259.26     20.20 o 
   6  16   5      214.21      160.75     11.72 o 
  -5  17   5       54.66       41.88      8.84 o 
  -3  17   5      309.59      351.93     26.41 o 
  -1  17   5      293.83      322.65     17.20 o 
   1  17   5       90.66       85.26     13.35 o 
   3  17   5      243.82      229.16     19.11 o 
   5  17   5       78.56       64.10      7.55 o 
  -4  18   5        0.88        3.33      2.32 o 
  -2  18   5      232.98      230.48     18.11 o 
   0  18   5      195.66      235.21     11.86 o 
   2  18   5      363.08      326.18     20.94 o 
   4  18   5      464.84      413.19     17.56 o 
   1  19   5      302.35      242.98     14.58 o 
 -10   0   6     2089.89     2135.26     68.25 o 
  -8   0   6     3272.97     2936.38     63.72 o 
  -6   0   6     9517.68     9451.53    130.49 o 
  -4   0   6     5549.58     4972.22     86.37 o 
  -2   0   6     1148.24     1167.22     37.15 o 
   0   0   6    16915.07    15522.10    130.61 o 
   2   0   6     1213.67     1022.73     25.16 o 
   4   0   6     7116.00     7965.73    119.24 o 
   6   0   6      187.25      195.90     14.00 o 
   8   0   6     1508.72     1412.74     50.64 o 
  10   0   6       75.07      175.24     17.60 o 
 -11   1   6     1417.38     1481.28     44.39 o 
  -9   1   6      338.86      354.21     13.64 o 
  -7   1   6     3317.79     3065.50     37.74 o 
  -5   1   6     2099.15     1880.60     45.15 o 
  -3   1   6       24.09       30.01      6.31 o 
  -1   1   6     3767.56     3433.67     48.05 o 
   1   1   6      802.11      797.62     23.10 o 
   3   1   6     7426.36     7484.51     75.53 o 
   5   1   6     2752.28     2799.29     52.27 o 
   7   1   6     3737.01     3712.82     50.93 o 
   9   1   6      639.86      593.65     20.59 o 
 -10   2   6      431.48      460.37     15.16 o 
  -8   2   6      151.24      294.87     16.75 o 
  -6   2   6      455.25      563.99     22.85 o 
  -4   2   6     1101.40      848.54     20.29 o 
  -2   2   6     2374.77     2157.95     62.32 o 
   0   2   6     7163.24     7063.12     64.09 o 
   2   2   6      298.75      362.05     30.23 o 
   4   2   6     2659.91     2985.89     50.40 o 
   6   2   6      115.57      127.27      7.96 o 
   8   2   6      832.90      851.39     27.67 o 
  10   2   6        5.21       28.78      5.22 o 
 -11   3   6       41.41       33.14      6.93 o 
  -9   3   6      416.35      345.89     14.88 o 
  -7   3   6      650.83      616.43     21.21 o 
  -5   3   6      564.84      580.43     24.48 o 
  -3   3   6      238.20      266.35     19.82 o 
  -1   3   6       47.75       86.51     10.67 o 
   1   3   6     2256.43     2171.23     37.09 o 
   3   3   6      951.64      770.00     19.34 o 
   5   3   6       31.45       61.28      8.30 o 
   7   3   6       72.15       81.53      7.94 o 
   9   3   6       32.88       38.11      5.64 o 
 -10   4   6      120.56      126.90     11.44 o 
  -8   4   6      468.02      529.16     27.55 o 
  -6   4   6     3089.89     3315.86     85.57 o 
  -4   4   6     1312.72     1398.82     49.34 o 
  -2   4   6     2642.35     2742.86     42.47 o 
   0   4   6     1180.58     1239.19     29.05 o 
   2   4   6      255.04      298.15     19.43 o 
   4   4   6       85.18      117.02     17.87 o 
   6   4   6       44.57       59.02      5.81 o 
   8   4   6       95.26      140.53     11.79 o 
  10   4   6       18.99       30.39      4.42 o 
 -11   5   6      392.18      404.86     20.79 o 
  -9   5   6       34.33       60.44      7.17 o 
  -7   5   6     1892.12     1709.92     93.07 o 
  -5   5   6      206.71      125.80     16.46 o 
  -3   5   6     2141.30     2659.87     69.38 o 
  -1   5   6      730.88      823.66     24.82 o 
   1   5   6      347.38      415.64     17.92 o 
   3   5   6     2292.53     2261.65     75.83 o 
   5   5   6      472.01      433.48     25.22 o 
   7   5   6      364.40      389.26     16.79 o 
   9   5   6       84.50      102.81     10.61 o 
 -10   6   6      453.12      520.63     21.48 o 
  -8   6   6       12.26       31.58     10.99 o 
  -6   6   6      236.73      276.30     15.07 o 
  -4   6   6      256.07      184.17     20.23 o 
  -2   6   6     6212.94     5769.62     75.54 o 
   0   6   6     3073.74     3080.48     72.69 o 
   2   6   6     2175.42     2393.38     44.63 o 
   4   6   6      832.79      933.89     54.04 o 
   6   6   6      270.21      247.93     13.04 o 
   8   6   6      277.63      255.07     18.08 o 
  10   6   6       49.42       72.55      7.72 o 
  -9   7   6      701.72      601.64     20.28 o 
  -7   7   6      466.19      485.41     25.39 o 
  -5   7   6     1691.34     1628.66     36.86 o 
  -3   7   6     1131.67     1034.98     48.07 o 
  -1   7   6      751.58      578.61     23.23 o 
   1   7   6     2759.74     2730.13     50.78 o 
   3   7   6     2207.58     2051.01     78.53 o 
   5   7   6      756.92     1461.00     49.05 o 
   7   7   6      233.83      267.38     15.69 o 
   9   7   6      287.02      285.28     15.81 o 
 -10   8   6      415.66      419.74     16.74 o 
  -8   8   6        4.84        3.63      2.99 o 
  -6   8   6      137.73      108.34     14.19 o 
  -4   8   6       37.75       51.73     12.72 o 
  -2   8   6      209.65      268.22     25.06 o 
   0   8   6      318.41      255.49     16.41 o 
   2   8   6     3078.38     2662.75     87.90 o 
   4   8   6     2647.42     2590.19     59.67 o 
   6   8   6     1220.12     1309.65     43.62 o 
   8   8   6      930.01     1007.10     33.91 o 
  -9   9   6      327.66      385.98     18.46 o 
  -7   9   6      688.29      734.64     33.19 o 
  -5   9   6      523.98      447.10     25.10 o 
  -3   9   6      530.13      530.04     38.20 o 
  -1   9   6      639.42      690.65     27.57 o 
   1   9   6      368.14      358.69     20.33 o 
   3   9   6      320.01      369.69     38.55 o 
   5   9   6      480.03      578.72     41.17 o 
   7   9   6      766.30      739.37     30.86 o 
   9   9   6      116.42       67.64      6.72 o 
 -10  10   6      203.89      177.06     11.64 o 
  -8  10   6      553.16      453.86     22.94 o 
  -6  10   6     1920.67     1918.24     53.82 o 
  -4  10   6      252.57      197.98     14.23 o 
  -2  10   6      171.20      193.06     23.47 o 
   0  10   6       13.18       13.49      4.77 o 
   2  10   6      104.09      124.33     13.71 o 
   4  10   6      334.72      300.44     18.84 o 
   6  10   6      375.44      492.04     25.88 o 
   8  10   6      146.79      310.94     53.39 o 
  -9  11   6       78.81       66.07      8.35 o 
  -7  11   6       67.28       58.38      9.64 o 
  -5  11   6     1035.92     1042.89     32.72 o 
  -3  11   6      393.77      330.63     15.37 o 
  -1  11   6      269.91      285.18     15.85 o 
   1  11   6       39.48       47.11      8.47 o 
   3  11   6      446.25      432.66     32.83 o 
   5  11   6       90.89      216.45     23.47 o 
   7  11   6      446.46      480.43     22.11 o 
  -8  12   6       40.23      124.91     10.71 o 
  -6  12   6       56.08       67.59      8.30 o 
  -4  12   6       11.91       21.69      5.25 o 
  -2  12   6       31.72       36.00      6.04 o 
   0  12   6      255.61      176.91     12.61 o 
   2  12   6      130.39      116.84     20.65 o 
   4  12   6      250.14      246.94     24.22 o 
   6  12   6       14.53       11.10      4.26 o 
   8  12   6       63.35       60.57      7.77 o 
  -7  13   6      654.86      677.51     19.68 o 
  -5  13   6      754.48      739.80     26.22 o 
  -3  13   6      972.46     1054.93     31.31 o 
  -1  13   6     1071.98     1116.46     32.00 o 
   1  13   6      139.28      169.00     21.74 o 
   3  13   6        1.03      112.53     22.80 o 
   5  13   6       39.76       77.89     11.93 o 
   7  13   6       23.88       19.24      3.61 o 
  -8  14   6      343.08      244.28     14.75 o 
  -6  14   6     1549.55     1585.60     32.44 o 
  -4  14   6      838.95      735.11     25.08 o 
  -2  14   6      847.99      887.34     27.61 o 
   0  14   6      835.73      888.26     36.13 o 
   2  14   6       10.30       40.40     12.43 o 
   4  14   6      500.69      487.63     31.50 o 
   6  14   6        0.95       10.12      5.16 o 
  -7  15   6      580.66      528.64     16.69 o 
  -5  15   6       94.41      134.03     14.92 o 
  -3  15   6      178.44      179.39     11.75 o 
  -1  15   6      530.73      454.61     24.04 o 
   1  15   6      167.63      152.22     19.83 o 
   3  15   6     1104.46     1144.54     49.90 o 
   5  15   6      155.62      194.36     11.16 o 
  -6  16   6      768.75      713.36     18.46 o 
  -4  16   6      560.28      514.24     21.59 o 
  -2  16   6     1275.88     1380.70     37.15 o 
   0  16   6      675.54      707.58     27.12 o 
   2  16   6      270.37      331.56     26.57 o 
   4  16   6      275.03      291.57     19.82 o 
  -5  17   6      138.48      123.89     22.38 o 
  -3  17   6      160.78      188.30     18.76 o 
  -1  17   6      385.09      436.41     19.13 o 
   1  17   6      222.27      192.79     18.71 o 
   3  17   6      380.51      383.08     22.92 o 
  -4  18   6       79.48       78.46      8.43 o 
  -2  18   6       19.65       45.41      8.50 o 
   0  18   6        3.31        1.60      2.98 o 
   2  18   6      197.44      130.24     12.48 o 
   1  19   6        0.10        0.28      1.81 o 
 -11   1   7      273.89      339.65     19.54 o 
  -9   1   7        8.32        9.58      3.31 o 
  -7   1   7     4489.98     3717.46     83.59 o 
  -5   1   7     2556.90     2753.38     43.92 o 
  -3   1   7     1620.15     1750.61     53.59 o 
  -1   1   7      483.61      593.81     20.45 o 
   1   1   7     2007.62     2355.77     39.90 o 
   3   1   7       59.08       24.33      6.00 o 
   5   1   7      595.08      651.72     38.63 o 
   7   1   7        8.27       10.45      5.03 o 
   9   1   7       17.38        3.64      2.65 o 
 -10   2   7      113.97      166.56     10.47 o 
  -8   2   7      255.65      430.61     19.70 o 
  -6   2   7      928.80      834.45     40.10 o 
  -4   2   7       40.93       13.65      4.61 o 
  -2   2   7     6648.77     6211.06     67.70 o 
   0   2   7     1197.88     1236.19     29.73 o 
   2   2   7      105.31      163.68     11.27 o 
   4   2   7      884.04      974.95     48.93 o 
   6   2   7       20.28       13.05      3.73 o 
   8   2   7      121.49      137.23     13.82 o 
  10   2   7        5.39        7.59      3.64 o 
 -11   3   7      543.16      615.79     26.29 o 
  -9   3   7       17.25       34.05      4.84 o 
  -7   3   7     4569.38     4104.88     52.71 o 
  -5   3   7     4341.28     4294.42    186.55 o 
  -3   3   7     8233.81     7769.38    112.63 o 
  -1   3   7     7464.39     7264.86    102.60 o 
   1   3   7       94.65       58.66     16.78 o 
   3   3   7     1131.38     1290.67     34.33 o 
   5   3   7       87.37      551.88     39.68 o 
   7   3   7      105.78       92.23      9.65 o 
   9   3   7        0.58       -0.42      2.67 o 
 -10   4   7      215.55      227.97     14.18 o 
  -8   4   7       91.49       51.18      8.79 o 
  -6   4   7      800.09      813.75     25.35 o 
  -4   4   7      802.57      844.79     40.60 o 
  -2   4   7     2773.30     2628.70     66.58 o 
   0   4   7     6439.20     6509.57    101.97 o 
   2   4   7     8894.94     8269.03    240.94 o 
   4   4   7     2313.20     2154.16     77.91 o 
   6   4   7        5.60       11.38      3.65 o 
   8   4   7       85.54      114.65     10.97 o 
  10   4   7       21.03       40.06      4.38 o 
 -11   5   7       21.29        7.56      3.45 o 
  -9   5   7       92.57      130.69     10.08 o 
  -7   5   7      128.57       84.01     11.51 o 
  -5   5   7      910.11      877.07     43.76 o 
  -3   5   7     2268.64     2133.13     65.13 o 
  -1   5   7     5595.25     5438.36    140.22 o 
   1   5   7     5590.87     5904.91     71.48 o 
   3   5   7     1164.93     1729.24     69.74 o 
   5   5   7      605.09      778.79     22.49 o 
   7   5   7      285.14      285.36     14.14 o 
   9   5   7       31.52       22.47      4.95 o 
 -10   6   7       59.22       95.63      8.89 o 
  -8   6   7      257.26      356.01     32.78 o 
  -6   6   7      706.97      809.25     28.48 o 
  -4   6   7     3375.39     3365.82     88.37 o 
  -2   6   7     1521.87     1477.88     36.27 o 
   0   6   7     2678.90     2611.97     58.94 o 
   2   6   7     1022.90     1072.86     31.88 o 
   4   6   7       92.35       63.58     16.37 o 
   6   6   7       25.12       16.29      4.26 o 
   8   6   7        0.01       61.32     40.86 o 
  -9   7   7       23.63       13.76      3.86 o 
  -7   7   7       59.13       69.99     10.46 o 
  -5   7   7      348.43      335.83     17.13 o 
  -3   7   7      310.21      470.81     34.62 o 
  -1   7   7      579.69      635.30     25.59 o 
   1   7   7     1632.00     1530.34     40.07 o 
   3   7   7      292.87      271.71     30.17 o 
   5   7   7       53.99       77.51      9.22 o 
   7   7   7        9.89       14.53      6.62 o 
   9   7   7        1.32        4.27      3.06 o 
 -10   8   7       65.85       43.68      5.34 o 
  -8   8   7        4.65      156.19     19.55 o 
  -6   8   7        7.61        4.34      4.13 o 
  -4   8   7      215.69      218.78     13.96 o 
  -2   8   7      813.27      835.50     45.70 o 
   0   8   7      124.17      105.03     11.14 o 
   2   8   7      209.93      195.79     25.25 o 
   4   8   7        7.34        0.85      5.11 o 
   6   8   7       45.16       34.21      7.74 o 
   8   8   7        1.65      121.98     58.59 o 
  -9   9   7       68.10      105.86      9.44 o 
  -7   9   7      696.20      713.08     45.86 o 
  -5   9   7      174.42      167.98     18.40 o 
  -3   9   7      664.74      662.86     30.15 o 
  -1   9   7        2.74       17.78      5.09 o 
   1   9   7      115.83      100.72     11.31 o 
   3   9   7      147.31      173.99     15.49 o 
   5   9   7      191.46      220.90     26.05 o 
   7   9   7      266.34      236.32     18.36 o 
   9   9   7       34.37       34.11      4.45 o 
  -8  10   7      392.70      483.61     23.18 o 
  -6  10   7      630.30      670.39     32.40 o 
  -4  10   7     1240.48     1081.46     28.78 o 
  -2  10   7     1177.01     1208.06     38.35 o 
   0  10   7      875.08      889.75     36.66 o 
   2  10   7       25.74       36.72      8.24 o 
   4  10   7      196.88      183.43     19.01 o 
   6  10   7        8.52        8.22      4.27 o 
   8  10   7       74.52       76.11      7.75 o 
  -9  11   7       93.02       47.19      5.04 o 
  -7  11   7      727.85      692.99     24.90 o 
  -5  11   7      874.58      830.40     29.26 o 
  -3  11   7      472.74      511.13     18.69 o 
  -1  11   7     1910.54     1751.02     40.03 o 
   1  11   7      617.55      572.07     40.00 o 
   3  11   7     1605.56     1499.49     61.09 o 
   5  11   7      139.06      315.57     27.60 o 
   7  11   7      357.52      487.79     20.84 o 
  -8  12   7      338.97      345.40     12.74 o 
  -6  12   7     1194.16     1240.79     33.33 o 
  -4  12   7      719.07      688.60     22.65 o 
  -2  12   7     2392.46     2351.82     47.05 o 
   0  12   7     1509.27     1558.18     77.68 o 
   2  12   7      507.39      545.54     38.17 o 
   4  12   7     1307.76     1359.53     54.71 o 
   6  12   7      214.84      220.69     17.57 o 
   8  12   7      330.35      201.21     12.50 o 
  -7  13   7     2320.56     2249.89     51.99 o 
  -5  13   7     1810.57     1717.76     39.08 o 
  -3  13   7     2981.91     3159.38     39.93 o 
  -1  13   7     3236.62     3291.84     55.66 o 
   1  13   7       51.45       82.80     15.92 o 
   3  13   7      920.61      952.76     48.62 o 
   5  13   7      101.87      247.85     23.26 o 
   7  13   7      100.36      121.42     11.72 o 
  -6  14   7      318.19      304.72     13.71 o 
  -4  14   7       82.37       69.42      6.64 o 
  -2  14   7      480.52      419.70     19.14 o 
   0  14   7      269.81      217.37     13.66 o 
   2  14   7      654.27      661.42     40.94 o 
   4  14   7       86.97      112.06     14.61 o 
   6  14   7       50.15       86.93     10.90 o 
  -7  15   7       19.08        9.26      3.36 o 
  -5  15   7      136.00      167.77      9.97 o 
  -3  15   7      153.92      206.33     19.91 o 
  -1  15   7      347.35      375.44     16.99 o 
   1  15   7      219.26      203.41     22.44 o 
   3  15   7       78.06      115.90     15.59 o 
   5  15   7       34.74       49.26      8.61 o 
  -4  16   7       39.02       37.66      6.39 o 
  -2  16   7       55.78       60.62      7.80 o 
   0  16   7       41.16       64.15      8.15 o 
   2  16   7       85.81      100.16     14.39 o 
   4  16   7      235.99      241.99     12.11 o 
  -5  17   7       83.07       81.21      8.30 o 
  -3  17   7      250.89      317.93     23.22 o 
  -1  17   7      143.09      163.05     11.24 o 
   1  17   7       71.04       37.32      8.29 o 
   3  17   7       69.33       80.42      9.75 o 
  -2  18   7       97.26       95.83     10.00 o 
   0  18   7       60.03       44.93      7.34 o 
   2  18   7      206.05      224.19     14.54 o 
 -10   0   8     1549.44     1734.11     39.66 o 
  -8   0   8     2949.70     2584.53     58.59 o 
  -6   0   8     8393.44     8153.58    138.36 o 
  -4   0   8     3106.88     3182.89     75.40 o 
  -2   0   8     2685.86     2759.24     68.10 o 
   0   0   8      491.38      302.64     22.24 o 
   2   0   8      410.35      350.03     25.91 o 
   4   0   8      798.80      804.29     42.67 o 
   6   0   8       37.61       79.08     10.48 o 
   8   0   8      386.28      518.22     24.02 o 
  10   0   8      120.90      155.10     11.84 o 
 -11   1   8      756.67      642.08     22.83 o 
  -9   1   8       37.27       52.82      5.92 o 
  -7   1   8     1492.24     1514.85     49.74 o 
  -5   1   8      383.91      703.64     36.64 o 
  -3   1   8     1749.65     1591.93     65.65 o 
  -1   1   8     4354.34     4705.32    111.81 o 
   1   1   8     1346.12     1764.96     37.93 o 
   3   1   8     3850.09     3898.81    137.24 o 
   5   1   8        4.33      208.23     24.08 o 
   7   1   8     2020.80     1904.36     35.07 o 
   9   1   8      116.19       75.74      6.52 o 
 -10   2   8      709.94      789.30     27.48 o 
  -8   2   8      405.63      534.25     27.67 o 
  -6   2   8     1128.66     1103.13     39.28 o 
  -4   2   8        3.34       -3.34      8.99 o 
  -2   2   8      697.16      566.63     22.35 o 
   0   2   8      334.06      324.67     16.85 o 
   2   2   8      499.06      679.92     24.68 o 
   4   2   8      176.12      314.62     29.49 o 
   6   2   8      902.06      870.91     23.47 o 
   8   2   8      197.09      196.73     12.48 o 
  10   2   8       95.68       72.13      7.87 o 
 -11   3   8      158.91      180.77     12.66 o 
  -9   3   8      693.50      520.58     19.63 o 
  -7   3   8      106.99       37.96     11.93 o 
  -5   3   8      272.78      302.22     21.71 o 
  -3   3   8     1510.22     1500.52     53.59 o 
  -1   3   8      543.25      618.15     32.52 o 
   1   3   8      421.47      362.54     18.18 o 
   3   3   8      276.78      185.31     14.16 o 
   5   3   8       25.25       15.14      3.40 o 
   7   3   8      104.79      115.84     10.45 o 
   9   3   8        0.27       -2.05      2.66 o 
 -10   4   8       11.94       14.37      3.53 o 
  -8   4   8      302.01      246.00     17.73 o 
  -6   4   8      227.86      244.04     11.99 o 
  -4   4   8      669.39      726.99     39.47 o 
  -2   4   8      138.72      204.42     20.78 o 
   0   4   8      363.91      284.20     20.56 o 
   2   4   8      527.98      635.40     24.54 o 
   4   4   8      105.04       87.01     16.37 o 
   6   4   8      773.26      754.32     21.92 o 
   8   4   8        0.54       -2.03      3.38 o 
  -9   5   8        8.20       32.11      5.09 o 
  -7   5   8      138.24      109.59     12.90 o 
  -5   5   8        0.04       70.69      9.64 o 
  -3   5   8       73.42       86.83     14.57 o 
  -1   5   8       67.78      116.66     10.84 o 
   1   5   8       51.18       16.32      4.63 o 
   3   5   8      628.36      637.80     45.13 o 
   5   5   8        1.47       56.48      9.76 o 
   7   5   8      214.23      269.43     15.41 o 
   9   5   8       69.54       50.11      6.45 o 
 -10   6   8      345.55      451.72     17.44 o 
  -8   6   8      493.08      533.08     36.25 o 
  -6   6   8      162.65      222.57     13.88 o 
  -4   6   8      272.80      215.63     23.54 o 
  -2   6   8      161.10      129.59     11.80 o 
   0   6   8     1045.53     1046.56     50.39 o 
   2   6   8      387.11      459.00     22.57 o 
   4   6   8     1112.87     1178.30     34.11 o 
   6   6   8      597.02      431.15     19.65 o 
   8   6   8      298.03      255.52     17.20 o 
  -9   7   8     1303.20     1132.02     34.53 o 
  -7   7   8     1081.94      980.73     36.18 o 
  -5   7   8     2899.25     2831.64     66.17 o 
  -3   7   8      661.54      564.60     38.23 o 
  -1   7   8     1978.79     1767.72     45.05 o 
   1   7   8     1763.63     1588.01     43.00 o 
   3   7   8      934.72      760.94     51.09 o 
   5   7   8      312.56      508.28     41.26 o 
   7   7   8      333.55      352.27     21.24 o 
   9   7   8       91.83       86.04      7.24 o 
 -10   8   8      157.89      145.27      8.45 o 
  -8   8   8      742.46      695.00     22.69 o 
  -6   8   8      495.47      448.53     20.37 o 
  -4   8   8      793.69      833.10     27.74 o 
  -2   8   8      930.33     1024.06     51.83 o 
   0   8   8     2495.34     2489.40    166.21 o 
   2   8   8     2310.64     2320.58     87.43 o 
   4   8   8     1738.03     1690.64     72.55 o 
   6   8   8     1417.17     1555.67     61.01 o 
   8   8   8      514.94      578.70     22.49 o 
  -9   9   8      570.87      644.70     21.88 o 
  -7   9   8      870.03      958.76     53.03 o 
  -5   9   8      818.19      817.54     34.99 o 
  -3   9   8      883.50      854.22     23.89 o 
  -1   9   8     1023.03     1124.56     54.46 o 
   1   9   8       72.45       65.00      7.37 o 
   3   9   8      465.52      469.28     25.35 o 
   5   9   8      378.35      477.55     48.83 o 
   7   9   8      189.12      114.61      8.78 o 
  -8  10   8      519.86      486.43     22.52 o 
  -6  10   8      674.36      617.96     49.94 o 
  -4  10   8      607.52      721.78     32.51 o 
  -2  10   8      128.15      130.56     13.12 o 
   0  10   8      168.97      173.14     12.40 o 
   2  10   8      144.13       99.86     12.60 o 
   4  10   8        7.51        3.49      3.36 o 
   6  10   8        1.09       29.48      6.46 o 
   8  10   8       70.13       88.73     12.30 o 
  -9  11   8       40.66       34.94      3.97 o 
  -7  11   8        7.79        6.94      3.29 o 
  -5  11   8      561.20      625.52     25.42 o 
  -3  11   8      495.84      492.02     18.81 o 
  -1  11   8      802.15      671.98     25.24 o 
   1  11   8      410.25      447.90     34.44 o 
   3  11   8       11.31       16.69      7.67 o 
   5  11   8        1.64       -0.80      4.98 o 
   7  11   8       25.04       11.48      2.55 o 
  -8  12   8        2.65       38.96     12.80 o 
  -6  12   8       19.83       17.83      4.42 o 
  -4  12   8        9.41       12.57      5.16 o 
  -2  12   8      109.88       98.28     10.18 o 
   0  12   8      666.82      648.39     29.91 o 
   2  12   8      812.69      825.69     47.12 o 
   4  12   8      782.20      818.21     40.77 o 
   6  12   8      143.13      130.51     10.30 o 
  -7  13   8      314.90      373.21     13.23 o 
  -5  13   8      318.87      300.79     15.97 o 
  -3  13   8      630.53      718.60     21.56 o 
  -1  13   8      970.63     1059.55     31.73 o 
   1  13   8        6.00       32.23     10.59 o 
   3  13   8      329.00      371.11     30.59 o 
   5  13   8       23.25       35.65      9.08 o 
   7  13   8       25.16        3.12      1.94 o 
  -6  14   8      686.15      600.74     17.99 o 
  -4  14   8      623.48      620.97     18.48 o 
  -2  14   8     1144.48     1115.49     30.81 o 
   0  14   8       74.92       82.66      8.44 o 
   2  14   8        2.29        3.77      6.64 o 
   4  14   8       16.33       29.43      7.20 o 
   6  14   8       33.34       14.89      2.91 o 
  -5  15   8       43.59       40.43      5.65 o 
  -3  15   8       96.26       89.40      7.81 o 
  -1  15   8      531.70      479.94     18.77 o 
   1  15   8       47.76       34.28      8.16 o 
   3  15   8     1147.40     1116.30     44.23 o 
   5  15   8        8.66        6.11      3.18 o 
  -4  16   8      176.41      210.60     19.11 o 
  -2  16   8      587.50      570.80     17.50 o 
   0  16   8      206.15      220.03     13.60 o 
   2  16   8      271.78      339.98     24.00 o 
   4  16   8        0.17        0.58      1.54 o 
  -3  17   8       15.49       17.42      6.17 o 
  -1  17   8       53.81       60.74      6.36 o 
   1  17   8      117.78      121.73     13.23 o 
   3  17   8      161.85      182.11      8.72 o 
  -2  18   8       41.79       43.58      5.75 o 
   0  18   8        3.92       10.75      3.51 o 
  -9   1   9       40.90       69.74      6.49 o 
  -7   1   9       12.29       25.55      6.40 o 
  -5   1   9      286.55      388.22     28.56 o 
  -3   1   9       50.13      111.51     14.36 o 
  -1   1   9     1027.59     1075.82     32.52 o 
   1   1   9       51.47       31.25      8.36 o 
   3   1   9      395.73      296.51     19.05 o 
   5   1   9      646.05      694.90     24.67 o 
   7   1   9        0.95       13.83      3.67 o 
   9   1   9       19.93        0.48      2.24 o 
 -10   2   9       11.86       28.97      5.58 o 
  -8   2   9      272.58      259.42     19.09 o 
  -6   2   9       52.70       40.60      6.31 o 
  -4   2   9      286.74      238.94     16.28 o 
  -2   2   9      857.39      789.35     28.67 o 
   0   2   9      934.07      747.17     37.80 o 
   2   2   9     1091.87     1273.72     36.62 o 
   4   2   9      652.43      692.26     45.16 o 
   6   2   9      176.61      191.58      9.85 o 
   8   2   9       59.58       13.58      4.81 o 
  -9   3   9       70.11       67.11      6.23 o 
  -7   3   9      464.94      457.09     24.56 o 
  -5   3   9     1868.88     1913.91     67.92 o 
  -3   3   9     1443.03     1268.62     52.46 o 
  -1   3   9     6044.66     6044.54    111.44 o 
   1   3   9       67.10       46.41      7.63 o 
   3   3   9     1768.74     1863.85     47.16 o 
   5   3   9      202.48      227.16     10.96 o 
   7   3   9      112.04      159.50     11.56 o 
   9   3   9       34.28       17.89      3.60 o 
 -10   4   9      181.73      163.66     11.32 o 
  -8   4   9      819.49      700.83     29.23 o 
  -6   4   9     1736.30     1542.55     34.49 o 
  -4   4   9      601.06      731.58     41.99 o 
  -2   4   9     2769.31     2969.53     55.73 o 
   0   4   9     1834.51     1623.24     60.49 o 
   2   4   9     4155.89     3609.76     62.65 o 
   4   4   9      415.05      334.26     22.68 o 
   6   4   9      629.17      719.13     25.16 o 
   8   4   9       25.87       39.42      6.85 o 
  -9   5   9      298.84      341.81     17.01 o 
  -7   5   9      299.89      355.99     31.28 o 
  -5   5   9      611.99      691.33     18.93 o 
  -3   5   9     1387.39     1210.18     54.13 o 
  -1   5   9     5532.61     5783.77     90.23 o 
   1   5   9     3181.45     3306.10     78.25 o 
   3   5   9     2839.50     3308.05    106.10 o 
   5   5   9     1033.68     1063.99     30.62 o 
   7   5   9      256.63      199.28     15.97 o 
   9   5   9        0.44        1.32      3.84 o 
 -10   6   9       51.91       65.62     10.94 o 
  -8   6   9      532.01      534.86     35.42 o 
  -6   6   9      533.57      590.63     28.77 o 
  -4   6   9      354.09      400.25     18.68 o 
  -2   6   9     3126.53     2997.42     58.36 o 
   0   6   9      982.63     1055.56     52.38 o 
   2   6   9     1473.33     1456.22     69.88 o 
   4   6   9      120.65       77.54      7.62 o 
   6   6   9       90.25       59.41      7.78 o 
   8   6   9        0.80       15.75     15.49 o 
  -9   7   9        0.50       15.15      3.62 o 
  -7   7   9       19.92       29.28     12.97 o 
  -5   7   9       43.25       74.57      7.53 o 
  -3   7   9      151.90      163.04     21.39 o 
  -1   7   9      187.06      209.96     16.37 o 
   1   7   9      998.24     1134.00     38.19 o 
   3   7   9      499.93      520.26     32.45 o 
   5   7   9      230.69      275.21     19.54 o 
   7   7   9       18.56       30.35      5.03 o 
   9   7   9        1.61        1.49      2.24 o 
 -10   8   9       52.42       47.52      6.49 o 
  -8   8   9      303.52      382.98     19.91 o 
  -6   8   9      341.03      278.58     19.06 o 
  -4   8   9       47.36       35.74      5.31 o 
  -2   8   9       73.51      103.12     11.45 o 
   0   8   9      550.41      552.86     44.63 o 
   2   8   9        0.80        8.52      5.39 o 
   4   8   9       47.98       28.76     11.21 o 
   6   8   9      113.87      172.14     11.96 o 
   8   8   9        0.66       10.58      6.72 o 
  -9   9   9       34.66       31.07      4.98 o 
  -7   9   9        0.06       20.65      6.66 o 
  -5   9   9      116.91      176.85     16.51 o 
  -3   9   9       80.91       98.19      8.34 o 
  -1   9   9      195.40      204.85     16.21 o 
   1   9   9      349.71      339.58     28.36 o 
   3   9   9      504.17      474.78     24.10 o 
   5   9   9      256.19      192.17     15.78 o 
   7   9   9       52.75       48.90      7.25 o 
  -8  10   9      768.84      901.62     40.89 o 
  -6  10   9      898.54      849.60     35.59 o 
  -4  10   9      353.92      387.58     18.30 o 
  -2  10   9     1500.71     1490.57     60.15 o 
   0  10   9      109.31      108.65     10.14 o 
   2  10   9      140.83      163.76     20.87 o 
   4  10   9       11.19        9.19      3.81 o 
   6  10   9       82.51       41.90      5.67 o 
   8  10   9        2.78       15.35      3.95 o 
  -7  11   9      713.57      635.08     20.87 o 
  -5  11   9      638.76      656.36     25.63 o 
  -3  11   9     1200.51     1261.24     29.82 o 
  -1  11   9      678.60      587.94     29.39 o 
   1  11   9      437.60      430.44     34.18 o 
   3  11   9      756.57      839.52     44.85 o 
   5  11   9       73.86      132.94     11.69 o 
   7  11   9      107.75       99.21      7.55 o 
  -8  12   9       40.08       65.68      6.63 o 
  -6  12   9      460.20      458.21     19.17 o 
  -4  12   9      693.37      671.16     25.62 o 
  -2  12   9     2047.45     2272.76     49.37 o 
   0  12   9     1068.32     1139.97     41.67 o 
   2  12   9     1345.05     1313.50     58.17 o 
   4  12   9      118.49       90.53     13.08 o 
   6  12   9       96.39       74.99      5.71 o 
  -7  13   9      689.12      631.70     66.19 o 
  -5  13   9      911.05      907.30     26.26 o 
  -3  13   9     1785.49     1808.18     33.25 o 
  -1  13   9      999.25     1014.16     30.82 o 
   1  13   9      332.79      440.95     34.09 o 
   3  13   9      242.26      296.24     25.38 o 
   5  13   9        6.25       86.87     11.91 o 
  -6  14   9        1.36        0.41      2.19 o 
  -4  14   9        0.72       -2.54      2.54 o 
  -2  14   9      229.81      217.51     13.43 o 
   0  14   9      870.59      801.18     39.34 o 
   2  14   9     1140.11     1204.86     51.57 o 
   4  14   9      234.61      208.96     12.05 o 
  -5  15   9       29.43       34.58      4.87 o 
  -3  15   9        0.06       59.23      8.31 o 
  -1  15   9        9.13       16.45      4.25 o 
   1  15   9      314.91      367.55     26.45 o 
   3  15   9       11.19       10.34      4.96 o 
   5  15   9      202.08      141.18     11.23 o 
  -4  16   9        3.26       13.50      5.16 o 
  -2  16   9        2.08        9.87      2.64 o 
   0  16   9        0.72        5.09      4.27 o 
   2  16   9        6.47       19.35      6.48 o 
   4  16   9        0.26        0.39      2.27 o 
  -3  17   9        2.30        8.02      4.23 o 
  -1  17   9       64.96       70.36      6.08 o 
   1  17   9       98.40       59.25      8.47 o 
 -10   0  10      962.04     1003.98     38.91 o 
  -8   0  10     1040.55      878.58     26.85 o 
  -6   0  10     4446.10     4130.20    107.25 o 
  -4   0  10     3294.92     3309.51     89.56 o 
  -2   0  10     1912.37     1998.06     67.53 o 
   0   0  10      114.75      116.28     16.38 o 
   2   0  10      422.46      462.77     34.24 o 
   4   0  10       30.24       53.32      9.01 o 
   6   0  10      407.80      570.54     51.63 o 
   8   0  10      174.37      202.46     12.79 o 
  -9   1  10      133.08      186.00      9.86 o 
  -7   1  10      570.93      610.58     21.26 o 
  -5   1  10      821.73      884.92     23.50 o 
  -3   1  10     2053.72     1949.70     48.11 o 
  -1   1  10     1293.57     1196.88     36.93 o 
   1   1  10     2768.25     2802.65     57.29 o 
   3   1  10      805.12      766.54     32.16 o 
   5   1  10      574.94      707.81     32.96 o 
   7   1  10      216.04      102.04      7.53 o 
   9   1  10      144.40       63.49      7.26 o 
 -10   2  10      185.70      207.70     11.88 o 
  -8   2  10      916.60      988.61     29.74 o 
  -6   2  10     1454.66     1501.99     44.84 o 
  -4   2  10      831.42      709.56     42.57 o 
  -2   2  10     1875.41     1876.39     65.37 o 
   0   2  10       39.68       39.16     10.12 o 
   2   2  10      263.91      359.42     21.04 o 
   4   2  10        0.47       -2.77      2.77 o 
   6   2  10      246.72      234.34     12.15 o 
   8   2  10       31.98       28.31      4.32 o 
  -9   3  10      528.01      475.38     15.40 o 
  -7   3  10     1379.25     1148.18     32.60 o 
  -5   3  10       73.36       77.47      7.27 o 
  -3   3  10      177.68      231.13     24.81 o 
  -1   3  10      426.20      426.90     32.15 o 
   1   3  10       32.17       62.88      8.87 o 
   3   3  10      404.21      496.70     20.78 o 
   5   3  10       35.87       58.62      9.79 o 
   7   3  10       14.55        6.36      3.88 o 
   9   3  10       46.29       35.95      6.06 o 
 -10   4  10       68.81       86.42      7.42 o 
  -8   4  10      174.98      196.25     15.12 o 
  -6   4  10      286.85      276.92     15.71 o 
  -4   4  10      366.69      471.89     35.98 o 
  -2   4  10       71.97       86.16     12.25 o 
   0   4  10      394.85      367.70     26.40 o 
   2   4  10       19.77       52.04      8.59 o 
   4   4  10        1.54       16.67      4.68 o 
   6   4  10        0.85        3.02      3.05 o 
   8   4  10        9.16       39.50     16.54 o 
  -9   5  10       26.20       25.80      3.69 o 
  -7   5  10        7.63        5.67      7.42 o 
  -5   5  10      285.94      251.89     11.84 o 
  -3   5  10       42.85       67.84     14.60 o 
  -1   5  10     2054.97     2142.23     51.77 o 
   1   5  10      761.98      885.22     33.93 o 
   3   5  10     1199.46     1070.34     70.77 o 
   5   5  10       47.28       70.72      7.18 o 
   7   5  10      182.03      156.82     13.26 o 
   9   5  10        0.65        1.82      1.94 o 
 -10   6  10      234.56      250.74     15.91 o 
  -8   6  10      411.34      501.09     33.03 o 
  -6   6  10     1400.11     1460.60     45.62 o 
  -4   6  10       57.12       29.72      4.05 o 
  -2   6  10     3111.48     3017.12     62.12 o 
   0   6  10        6.30       19.16      5.66 o 
   2   6  10      912.13     1025.66     31.00 o 
   4   6  10      134.78      162.15     16.20 o 
   6   6  10      399.55      336.66     16.63 o 
   8   6  10       92.94       66.57      6.95 o 
  -9   7  10     1593.58     1570.48     30.73 o 
  -7   7  10     2068.00     1853.27     64.72 o 
  -5   7  10      829.40      996.66     30.14 o 
  -3   7  10      549.06      552.78     16.53 o 
  -1   7  10      248.77      166.44     12.08 o 
   1   7  10        3.38        9.24      3.43 o 
   3   7  10      414.56      394.24     18.91 o 
   5   7  10       57.10      206.39     17.77 o 
   7   7  10      203.50      293.77     13.19 o 
  -8   8  10     1015.49     1057.04     30.29 o 
  -6   8  10     1297.53     1220.05     39.38 o 
  -4   8  10       24.62       37.72      6.17 o 
  -2   8  10     2080.93     2201.43     53.84 o 
   0   8  10       43.09       22.07      5.11 o 
   2   8  10     1515.06     1612.51     37.98 o 
   4   8  10       79.07      118.64     12.64 o 
   6   8  10      301.90      260.07     13.89 o 
   8   8  10      145.66      122.10     12.06 o 
  -9   9  10      310.05      356.88     11.48 o 
  -7   9  10      782.32      798.92     41.98 o 
  -5   9  10      880.63      946.27     37.64 o 
  -3   9  10      964.07     1006.62     30.08 o 
  -1   9  10      143.57      158.13     15.03 o 
   1   9  10        0.87        2.96      5.37 o 
   3   9  10       32.10       19.69      4.95 o 
   5   9  10        2.58       38.76     14.69 o 
   7   9  10      114.15       52.81      4.83 o 
  -8  10  10       97.81       81.00     11.88 o 
  -6  10  10      609.49      515.28     27.12 o 
  -4  10  10      803.68      808.79     26.54 o 
  -2  10  10      182.02      164.62     20.91 o 
   0  10  10       65.02       65.80     14.26 o 
   2  10  10        7.92        8.83      6.85 o 
   4  10  10       67.43       65.51      8.87 o 
   6  10  10       17.52       10.02      3.09 o 
  -7  11  10       56.59       41.21      6.32 o 
  -5  11  10       15.64        2.82      3.79 o 
  -3  11  10       15.64       25.86      4.87 o 
  -1  11  10       64.07       58.23      9.43 o 
   1  11  10       42.21       54.13     12.73 o 
   3  11  10        0.69        7.08      7.05 o 
   5  11  10        0.40        3.22      3.40 o 
  -8  12  10        0.38       12.93      8.46 o 
  -6  12  10        0.25        4.13      3.66 o 
  -4  12  10        4.05        2.02      2.50 o 
  -2  12  10      452.57      402.44     19.95 o 
   0  12  10       17.28       17.96      5.95 o 
   2  12  10      692.62      706.26     41.68 o 
   4  12  10       33.71       30.62      7.91 o 
   6  12  10       56.44       27.52      3.97 o 
  -7  13  10       50.99       53.28      7.57 o 
  -5  13  10       79.64       65.44      8.44 o 
  -3  13  10      369.72      362.38     17.33 o 
  -1  13  10      245.96      289.68     16.16 o 
   1  13  10      320.84      268.36     25.93 o 
   3  13  10      141.41      147.01     16.82 o 
   5  13  10        0.15        9.22      3.38 o 
  -6  14  10      173.71      128.75      8.23 o 
  -4  14  10      334.70      343.26     19.08 o 
  -2  14  10      565.50      558.43     20.53 o 
   0  14  10      355.24      318.75     15.40 o 
   2  14  10      302.81      268.65     23.17 o 
   4  14  10        0.06        1.20      1.73 o 
  -5  15  10       59.76       36.22      7.17 o 
  -3  15  10       99.62       76.97      6.42 o 
  -1  15  10      346.67      307.57     13.71 o 
   1  15  10      436.73      452.05     29.89 o 
   3  15  10      372.45      370.65     18.91 o 
  -4  16  10       62.00       68.47      8.97 o 
  -2  16  10      139.61      178.16      8.51 o 
   0  16  10       85.85      103.65      8.16 o 
   2  16  10      112.74      112.96     11.43 o 
  -1  17  10       24.92       21.79      4.55 o 
   1  17  10       12.46       24.05      4.84 o 
  -9   1  11       29.63       27.31      3.88 o 
  -7   1  11      258.15      211.25     12.73 o 
  -5   1  11      225.26      307.80     13.37 o 
  -3   1  11      174.27      270.50     19.29 o 
  -1   1  11      169.12      214.85     17.05 o 
   1   1  11      142.30      115.01     13.02 o 
   3   1  11        6.33        7.65      3.45 o 
   5   1  11       12.94       44.65      7.96 o 
   7   1  11        3.30       40.14      7.54 o 
 -10   2  11       21.77       23.62      3.53 o 
  -8   2  11      157.02      111.02      8.94 o 
  -6   2  11      123.74      162.83     12.61 o 
  -4   2  11      642.76      565.48     19.20 o 
  -2   2  11     1404.08     1312.86     59.05 o 
   0   2  11     4272.07     4400.48    190.51 o 
   2   2  11     1507.35     1501.49     46.72 o 
   4   2  11      327.08      308.62     18.23 o 
   6   2  11      243.76      114.54      8.79 o 
   8   2  11        1.26       13.57      5.37 o 
  -9   3  11       95.59      100.80      6.75 o 
  -7   3  11      676.41      777.18     23.53 o 
  -5   3  11      168.02      209.69     12.10 o 
  -3   3  11     1167.19     1204.03     58.32 o 
  -1   3  11      807.77      833.97     36.83 o 
   1   3  11     1310.78     1220.54     40.99 o 
   3   3  11      895.44      840.16     38.93 o 
   5   3  11      362.81      340.70     25.56 o 
   7   3  11       69.57      113.20     17.37 o 
 -10   4  11      105.92      115.86      7.35 o 
  -8   4  11       90.35       72.27      8.12 o 
  -6   4  11      467.90      436.49     19.89 o 
  -4   4  11       16.84       41.34      4.84 o 
  -2   4  11     2621.55     2829.85     61.92 o 
   0   4  11      247.06      198.82     27.98 o 
   2   4  11     2262.99     1994.58     58.09 o 
   4   4  11      167.07      122.27     11.71 o 
   6   4  11      452.11      400.04     29.03 o 
   8   4  11       12.41       15.51      6.73 o 
  -9   5  11      108.13      132.68      8.63 o 
  -7   5  11      358.28      505.64     36.10 o 
  -5   5  11       32.09      214.65     73.69 o 
  -3   5  11      835.10      882.90     27.25 o 
  -1   5  11       93.61      117.64     13.27 o 
   1   5  11     1035.01     1229.67     28.97 o 
   3   5  11     1184.29     1395.29     39.89 o 
   5   5  11      470.34      609.10     30.18 o 
   7   5  11      143.79       88.34      8.97 o 
  -8   6  11      341.71      340.48     19.89 o 
  -6   6  11      327.45      377.52     31.20 o 
  -4   6  11       27.40       15.64      4.79 o 
  -2   6  11      680.12      752.83     25.81 o 
   0   6  11      812.88      949.95     41.99 o 
   2   6  11      683.68      589.31     24.65 o 
   4   6  11        7.15       17.28      6.68 o 
   6   6  11       94.61      115.68     12.24 o 
   8   6  11        0.30       20.69      5.88 o 
  -9   7  11        2.17        4.11      1.75 o 
  -7   7  11        3.67       14.94      5.09 o 
  -5   7  11        7.59       42.96      8.23 o 
  -3   7  11      166.75      179.38     11.02 o 
  -1   7  11       58.99      124.95     12.72 o 
   1   7  11      343.96      389.38     19.14 o 
   3   7  11       28.80       69.54     11.43 o 
   5   7  11       74.19      135.86     14.14 o 
   7   7  11       42.02       50.81      4.92 o 
  -8   8  11      225.89      240.87     15.38 o 
  -6   8  11      207.04      208.16     20.91 o 
  -4   8  11        5.43       34.42      5.03 o 
  -2   8  11       18.82       13.00      6.87 o 
   0   8  11     1130.59      968.74     30.70 o 
   2   8  11      276.81      286.75     19.07 o 
   4   8  11      215.78      114.44     18.22 o 
   6   8  11       37.30        9.30      3.06 o 
  -9   9  11       68.99       68.98      5.52 o 
  -7   9  11      230.91      222.89     21.49 o 
  -5   9  11       33.12       72.66     14.96 o 
  -3   9  11       83.85       99.72     12.25 o 
  -1   9  11      121.30       64.96     14.25 o 
   1   9  11        3.38       21.22      8.12 o 
   3   9  11       33.31       36.81      7.99 o 
   5   9  11        0.90       22.36      8.62 o 
   7   9  11        6.93        8.52      4.15 o 
  -8  10  11      347.15      402.07     16.96 o 
  -6  10  11      511.82      507.29     37.22 o 
  -4  10  11       69.40       99.98     11.54 o 
  -2  10  11      561.15      533.20     37.57 o 
   0  10  11      316.13      303.78     29.08 o 
   2  10  11       95.68       91.50     15.66 o 
   4  10  11      166.99      122.48     15.92 o 
   6  10  11        1.32       -2.87      3.04 o 
  -7  11  11      195.45      135.95     10.08 o 
  -5  11  11      135.85      171.76     15.52 o 
  -3  11  11      939.41      850.35     28.50 o 
  -1  11  11      310.83      289.03     20.62 o 
   1  11  11      911.21      889.26     47.90 o 
   3  11  11      138.72      164.62     18.41 o 
   5  11  11      193.88      172.30      8.97 o 
  -6  12  11       45.16       20.97      4.84 o 
  -4  12  11      206.15      174.78     11.67 o 
  -2  12  11      471.96      560.08     22.83 o 
   0  12  11     2312.94     2421.76     54.91 o 
   2  12  11     1160.82     1189.47     51.37 o 
   4  12  11      595.16      488.39     31.73 o 
  -5  13  11      354.43      405.83     18.54 o 
  -3  13  11      522.03      535.62     20.08 o 
  -1  13  11      551.23      467.94     19.73 o 
   1  13  11      480.24      443.53     31.69 o 
   3  13  11      118.23      118.10     13.97 o 
   5  13  11      233.68      268.06     17.63 o 
  -6  14  11       12.14        3.81      2.78 o 
  -4  14  11      213.36      192.49     19.81 o 
  -2  14  11       80.01       80.99      7.63 o 
   0  14  11      774.34      715.74     20.89 o 
   2  14  11      231.14      229.97     19.55 o 
   4  14  11      665.73      584.41     26.82 o 
  -5  15  11        2.90       37.43      6.23 o 
  -3  15  11        2.70       13.48      4.13 o 
  -1  15  11       11.92       24.17      3.78 o 
   1  15  11       26.79       51.30      5.05 o 
   3  15  11       47.07       29.96      3.94 o 
  -2  16  11       16.45        9.41      2.56 o 
   0  16  11       29.70       30.74      6.88 o 
   2  16  11       17.01       15.80      3.64 o 
 -10   0  12      606.23      643.84     24.12 o 
  -8   0  12     1378.80     1381.96     45.38 o 
  -6   0  12     1646.02     1549.26     48.96 o 
  -4   0  12     2984.33     3316.71     89.05 o 
  -2   0  12     2355.14     2459.59     85.37 o 
   0   0  12     1932.74     1918.02     74.51 o 
   2   0  12       67.40       34.36      9.31 o 
   4   0  12       45.78       48.61     13.95 o 
   6   0  12       16.81       67.52      9.81 o 
   8   0  12       37.66       74.48      8.06 o 
  -9   1  12      238.23      254.99     11.79 o 
  -7   1  12     1219.68     1295.36     30.56 o 
  -5   1  12     1036.50     1148.98     37.54 o 
  -3   1  12     2071.46     1981.11     47.86 o 
  -1   1  12     1780.35     1770.64     72.10 o 
   1   1  12     1305.91     1326.16     36.22 o 
   3   1  12      467.32      439.62     18.77 o 
   5   1  12      221.62      127.25     10.07 o 
   7   1  12       84.00       45.41      7.06 o 
 -10   2  12      169.29      147.06     11.79 o 
  -8   2  12      395.38      447.88     13.98 o 
  -6   2  12      557.59      608.55     21.57 o 
  -4   2  12      475.73      470.49     16.72 o 
  -2   2  12      433.12      440.17     34.75 o 
   0   2  12       59.71      115.67     13.15 o 
   2   2  12       69.52      109.17      9.58 o 
   4   2  12       10.64       29.48      7.99 o 
   6   2  12        1.74        2.82      2.39 o 
   8   2  12       38.03       38.33      6.95 o 
  -9   3  12      209.02      220.52      8.86 o 
  -7   3  12      148.61      100.23      8.53 o 
  -5   3  12      176.93      184.24     13.45 o 
  -3   3  12       33.14       68.47      5.77 o 
  -1   3  12      238.65      262.81     13.78 o 
   1   3  12      495.01      565.91     17.94 o 
   3   3  12      172.06      229.49     19.78 o 
   5   3  12       98.32      160.36     12.83 o 
   7   3  12        2.44        0.89      4.40 o 
  -8   4  12       17.43        7.82      3.75 o 
  -6   4  12       17.29       18.65      4.74 o 
  -4   4  12       13.86       35.74      5.16 o 
  -2   4  12       21.81       19.39      5.04 o 
   0   4  12       74.68       41.28      5.33 o 
   2   4  12        5.91       -4.52      4.52 o 
   4   4  12        1.42        0.22      3.70 o 
   6   4  12       31.33       97.98     11.35 o 
   8   4  12       13.75        8.97      4.57 o 
  -9   5  12       21.54       17.27      2.47 o 
  -7   5  12      442.06      389.51     23.36 o 
  -5   5  12        3.66       14.85      5.15 o 
  -3   5  12      380.01      380.55     20.82 o 
  -1   5  12        0.85       13.64      3.96 o 
   1   5  12      276.36      317.74     13.78 o 
   3   5  12      106.69      186.42     18.07 o 
   5   5  12      274.92      232.50     18.79 o 
   7   5  12       31.26       20.93      6.93 o 
  -8   6  12      286.45      321.01     17.90 o 
  -6   6  12      488.96      583.96     38.07 o 
  -4   6  12      153.70      138.13     13.60 o 
  -2   6  12     1012.14      956.59     37.36 o 
   0   6  12       11.80        9.60      3.22 o 
   2   6  12      918.78      919.29     31.78 o 
   4   6  12       18.16        8.56      4.67 o 
   6   6  12       79.57       53.73      8.32 o 
   8   6  12        4.06        2.11      1.60 o 
  -9   7  12      321.40      336.83     22.16 o 
  -7   7  12     1956.75     1701.56    104.85 o 
  -5   7  12      523.71      657.08     28.69 o 
  -3   7  12     2286.75     2324.75     53.29 o 
  -1   7  12       94.44       91.41     16.32 o 
   1   7  12      122.58       59.72     13.04 o 
   3   7  12       55.59       78.33      8.26 o 
   5   7  12       42.15      225.66     53.00 o 
   7   7  12       42.44       61.90      9.89 o 
  -8   8  12      311.36      237.73     10.41 o 
  -6   8  12     1132.53      991.50     43.19 o 
  -4   8  12      577.19      471.02     24.37 o 
  -2   8  12     2062.01     2210.78     51.75 o 
   0   8  12      210.10      336.36     30.52 o 
   2   8  12     1183.51     1153.55     37.88 o 
   4   8  12       14.11       65.29     18.89 o 
   6   8  12      193.78      123.17     10.53 o 
  -7   9  12      528.49      554.25     30.58 o 
  -5   9  12       92.03      102.86     16.66 o 
  -3   9  12     1037.94     1086.81     38.91 o 
  -1   9  12      155.87      142.36     20.11 o 
   1   9  12      739.23      771.29     45.02 o 
   3   9  12        7.53       13.07      3.98 o 
   5   9  12       20.83       58.44     14.50 o 
  -8  10  12      209.23      156.86     12.85 o 
  -6  10  12      169.30      182.65     20.92 o 
  -4  10  12      280.84      291.30     28.30 o 
  -2  10  12       22.07       19.94      6.51 o 
   0  10  12       73.72      117.21     18.30 o 
   2  10  12       34.88       10.01      6.07 o 
   4  10  12        7.07       20.66      5.29 o 
   6  10  12        9.03        8.97      4.51 o 
  -7  11  12        0.06        0.15      2.01 o 
  -5  11  12        0.05        9.01      4.38 o 
  -3  11  12       33.95       52.38      7.20 o 
  -1  11  12      140.42      141.15     14.41 o 
   1  11  12       53.75       67.99     13.47 o 
   3  11  12        1.50        2.61      3.37 o 
   5  11  12        1.87        8.16      4.38 o 
  -6  12  12        9.28       14.99      2.99 o 
  -4  12  12       74.00       89.41      8.16 o 
  -2  12  12      157.50      164.80     13.29 o 
   0  12  12       88.38      108.20      9.08 o 
   2  12  12      476.89      529.43     23.63 o 
   4  12  12      119.63      100.82     13.53 o 
  -5  13  12       67.09       41.67      5.38 o 
  -3  13  12        4.59        6.99      3.20 o 
  -1  13  12       11.08       29.55      5.23 o 
   1  13  12      240.95      328.87     17.73 o 
   3  13  12       24.58       27.45      4.71 o 
  -4  14  12       94.10       77.50     11.22 o 
  -2  14  12       75.60       53.83      5.82 o 
   0  14  12      196.65      139.87     11.29 o 
   2  14  12       45.87       54.89      5.24 o 
   4  14  12      137.05       88.20      8.61 o 
  -3  15  12      490.64      457.40     23.14 o 
  -1  15  12      257.63      213.74     11.73 o 
   1  15  12      352.46      293.19     23.16 o 
   0  16  12       61.53       41.98      5.90 o 
  -9   1  13        7.13       11.19      3.38 o 
  -7   1  13       44.30       35.52      5.45 o 
  -5   1  13      213.96      237.76     13.84 o 
  -3   1  13       52.26       98.13      8.08 o 
  -1   1  13      189.47      207.24     11.15 o 
   1   1  13        3.91        9.93      5.81 o 
   3   1  13        3.36       10.96      7.00 o 
   5   1  13       37.93       48.34      6.19 o 
   7   1  13        2.75       11.95      3.60 o 
  -8   2  13      118.51      103.42      8.58 o 
  -6   2  13      401.53      323.82     15.63 o 
  -4   2  13        6.12        6.83      3.40 o 
  -2   2  13       36.47       21.55      6.03 o 
   0   2  13     1110.01     1218.23     31.19 o 
   2   2  13      615.57      605.85     61.61 o 
   4   2  13      308.23      202.36     18.58 o 
   6   2  13       20.14        1.10      2.47 o 
  -9   3  13      122.45      127.95      6.90 o 
  -7   3  13      724.38      843.71     26.17 o 
  -5   3  13       25.67       65.89      9.30 o 
  -3   3  13      653.70      742.60     20.76 o 
  -1   3  13      266.30      279.62     14.89 o 
   1   3  13      206.51      202.48     12.97 o 
   3   3  13        4.90        5.69      5.74 o 
   5   3  13      155.19      196.78     11.72 o 
   7   3  13       48.99       65.50     10.76 o 
  -8   4  13      415.29      382.34     14.57 o 
  -6   4  13      251.68      269.88     15.45 o 
  -4   4  13      375.74      413.71     19.52 o 
  -2   4  13      227.99      276.29     20.24 o 
   0   4  13      160.15      104.09      8.16 o 
   2   4  13      339.12      346.69     43.11 o 
   4   4  13      250.74      279.92     17.44 o 
   6   4  13      135.03      140.60     12.71 o 
  -9   5  13       20.71       11.91      3.84 o 
  -7   5  13      404.53      499.25     24.97 o 
  -5   5  13      257.32      354.63     18.07 o 
  -3   5  13      758.93      813.82     27.60 o 
  -1   5  13      243.19      329.99     20.76 o 
   1   5  13     1397.42     1579.07     40.13 o 
   3   5  13      207.27      283.84     22.14 o 
   5   5  13      237.32      237.46     18.07 o 
   7   5  13       93.88       36.73      7.76 o 
  -8   6  13       19.91       33.57      5.95 o 
  -6   6  13      218.84      281.12     22.05 o 
  -4   6  13       41.09       57.24      9.20 o 
  -2   6  13       76.05       42.63     10.07 o 
   0   6  13       27.33       20.23      6.18 o 
   2   6  13       99.71       51.28      8.71 o 
   4   6  13      107.17      131.27     16.52 o 
   6   6  13      127.92      132.95     11.28 o 
  -7   7  13        7.34       22.60      4.42 o 
  -5   7  13        7.63       29.40      6.55 o 
  -3   7  13        1.04        0.00      3.11 o 
  -1   7  13      129.92      183.53     22.89 o 
   1   7  13      206.49      293.30     26.90 o 
   3   7  13      181.27      204.58     17.35 o 
   5   7  13      185.82      170.20     14.13 o 
   7   7  13       19.45        6.09      2.94 o 
  -8   8  13        0.84        4.52      2.82 o 
  -6   8  13      219.75      248.94     16.16 o 
  -4   8  13       42.87       40.53      7.54 o 
  -2   8  13       80.73      140.53     13.38 o 
   0   8  13      130.88      186.45     15.71 o 
   2   8  13        2.60        4.60      3.70 o 
   4   8  13      120.48      101.69     11.53 o 
   6   8  13       17.45        8.35      2.68 o 
  -7   9  13       48.18       21.50      4.48 o 
  -5   9  13      114.56      108.07     15.71 o 
  -3   9  13      316.21      257.93     15.14 o 
  -1   9  13      147.34      198.75     23.52 o 
   1   9  13      233.50      219.86     17.25 o 
   3   9  13        0.71       -0.91      3.36 o 
   5   9  13        0.49       32.28     16.51 o 
  -6  10  13      211.32      284.81     16.97 o 
  -4  10  13        0.57        6.16      4.19 o 
  -2  10  13      130.29      107.44     12.55 o 
   0  10  13        4.35       -5.05      5.05 o 
   2  10  13       53.42       27.42      8.73 o 
   4  10  13        2.03        9.83      3.41 o 
  -7  11  13      278.28      230.83     10.13 o 
  -5  11  13       42.24       79.06     25.38 o 
  -3  11  13      492.85      515.88     26.13 o 
  -1  11  13      190.51      223.89     19.95 o 
   1  11  13      289.68      304.66     30.37 o 
   3  11  13      144.70      126.44     10.36 o 
   5  11  13       99.14       84.45     10.15 o 
  -6  12  13       12.18        9.16      2.04 o 
  -4  12  13      224.07      173.55     20.83 o 
  -2  12  13      199.55      228.72     13.19 o 
   0  12  13      509.94      659.46     24.75 o 
   2  12  13      281.06      333.36     16.99 o 
   4  12  13      304.23      310.57     20.38 o 
  -5  13  13        9.76       88.16     10.68 o 
  -3  13  13      142.42      224.72     17.42 o 
  -1  13  13       41.76       60.29      6.27 o 
   1  13  13      101.33      116.38      8.05 o 
   3  13  13      181.71      187.95     15.42 o 
  -4  14  13      170.00      170.12     13.74 o 
  -2  14  13       34.99       17.06      3.90 o 
   0  14  13      125.96      102.90      8.73 o 
   2  14  13      149.70      116.86      8.90 o 
  -1  15  13        3.78       -1.42      2.31 o 
  -8   0  14     1338.20     1398.35     35.39 o 
  -6   0  14        3.25        6.00      4.45 o 
  -4   0  14      748.68      940.70     38.64 o 
  -2   0  14        4.46        8.10      6.65 o 
   0   0  14       26.96       20.50     10.50 o 
   2   0  14      215.03      278.24     32.17 o 
   4   0  14       28.83       77.82     17.17 o 
   6   0  14       89.81      115.45     10.81 o 
  -9   1  14       47.62       25.40      3.89 o 
  -7   1  14      579.14      709.52     20.79 o 
  -5   1  14       79.09       86.17      8.47 o 
  -3   1  14     1871.19     1902.07     38.33 o 
  -1   1  14      431.53      489.00     22.71 o 
   1   1  14      636.76      568.35     31.83 o 
   3   1  14      176.17      156.25     17.06 o 
   5   1  14        2.73       60.69      6.64 o 
   7   1  14       42.96        8.38      3.89 o 
  -8   2  14      239.03      252.34     11.93 o 
  -6   2  14      448.39      486.07     18.49 o 
  -4   2  14      600.42      594.72     21.55 o 
  -2   2  14      610.88      574.18     68.46 o 
   0   2  14      272.97      299.52     22.76 o 
   2   2  14      232.58      249.30     21.43 o 
   4   2  14        4.06        2.85      4.09 o 
   6   2  14       33.35       40.88      5.28 o 
  -9   3  14        3.18        5.46      3.05 o 
  -7   3  14      199.73      161.89     11.04 o 
  -5   3  14      581.76      627.39     24.05 o 
  -3   3  14      281.18      306.78     17.13 o 
  -1   3  14      184.33      152.40     15.74 o 
   1   3  14        1.61        3.95      4.66 o 
   3   3  14        7.48        3.40      4.77 o 
   5   3  14        1.83        3.61      2.70 o 
   7   3  14        1.15        6.21      3.45 o 
  -8   4  14      211.57      229.06     14.32 o 
  -6   4  14      542.62      587.14     21.41 o 
  -4   4  14        3.09        6.87      3.29 o 
  -2   4  14      937.66      970.80     35.21 o 
   0   4  14       42.58       75.26     12.12 o 
   2   4  14       79.20       91.69     13.18 o 
   4   4  14       39.33       54.56      7.90 o 
   6   4  14        1.63        6.30      3.28 o 
  -7   5  14      112.93      116.30     11.38 o 
  -5   5  14       43.65       51.91     10.96 o 
  -3   5  14      519.60      609.59     23.46 o 
  -1   5  14       22.80       29.14      9.05 o 
   1   5  14      124.81      122.14     14.86 o 
   3   5  14       12.87       25.96      7.41 o 
   5   5  14       18.99       16.16      5.29 o 
   7   5  14       19.31        7.30      3.01 o 
  -8   6  14      291.25      260.51      9.87 o 
  -6   6  14      202.18      207.39     15.90 o 
  -4   6  14      750.71      695.82     24.60 o 
  -2   6  14      158.98      160.65     20.68 o 
   0   6  14     1082.48     1113.61     39.16 o 
   2   6  14      117.64      134.78     14.17 o 
   4   6  14      113.66       82.80     10.60 o 
   6   6  14       22.76       23.27      8.13 o 
  -7   7  14      543.07      604.31     35.40 o 
  -5   7  14      846.73      879.88     25.57 o 
  -3   7  14      737.65      839.95     26.77 o 
  -1   7  14      490.02      422.07     34.65 o 
   1   7  14      259.00      235.53     14.22 o 
   3   7  14       13.99       31.38      6.78 o 
   5   7  14       51.33      120.53     24.89 o 
  -8   8  14      326.38      205.11     53.26 o 
  -6   8  14      697.01      642.58     19.81 o 
  -4   8  14     1086.17     1059.28     29.26 o 
  -2   8  14      989.69     1094.26     39.98 o 
   0   8  14     1071.27     1111.42     37.72 o 
   2   8  14      176.03      186.79     20.08 o 
   4   8  14      204.16      162.99     12.93 o 
   6   8  14       28.54        9.64      3.34 o 
  -7   9  14      287.69      306.80     31.71 o 
  -5   9  14      199.26      193.43     15.31 o 
  -3   9  14      378.11      394.02     31.55 o 
  -1   9  14      275.77      317.11     28.52 o 
   1   9  14      214.26      199.63     15.70 o 
   3   9  14       35.43       11.80      4.10 o 
   5   9  14        7.37       23.90      6.76 o 
  -6  10  14        5.49       13.51      3.80 o 
  -4  10  14      431.01      471.95     18.14 o 
  -2  10  14       19.48       21.43      8.29 o 
   0  10  14       24.61        7.84      3.24 o 
   2  10  14       13.28        9.53      6.32 o 
   4  10  14        0.80       -1.59      4.98 o 
  -5  11  14        0.71        7.40      2.73 o 
  -3  11  14       61.64       59.35      8.19 o 
  -1  11  14        2.08        8.99      3.51 o 
   1  11  14       26.56       31.38      5.79 o 
   3  11  14        3.60       -1.22      4.77 o 
  -4  12  14       13.94        5.15      2.98 o 
  -2  12  14      177.11      153.82     19.19 o 
   0  12  14       32.00       13.21      4.28 o 
   2  12  14       91.01       31.15      7.13 o 
  -3  13  14       52.80       55.35      6.34 o 
  -1  13  14        1.20        4.67      8.26 o 
   1  13  14       55.03       46.74      5.38 o 
  -2  14  14        1.18        4.98      2.69 o 
   0  14  14        5.33        3.22      2.82 o 
  -7   1  15       27.85       29.95      4.86 o 
  -5   1  15       26.24       33.60      5.52 o 
  -3   1  15        5.58        4.58      3.35 o 
  -1   1  15      240.20      233.93     19.91 o 
   1   1  15       32.62       29.46      8.41 o 
   3   1  15        0.00        9.79      5.84 o 
   5   1  15        0.53       10.95      2.77 o 
  -8   2  15      498.66      496.04     14.25 o 
  -6   2  15       47.86       45.13      6.65 o 
  -4   2  15      251.44      208.87     14.29 o 
  -2   2  15       42.27       32.85      7.80 o 
   0   2  15       63.06       56.79     10.39 o 
   2   2  15      108.81      104.82     14.20 o 
   4   2  15       20.09       -0.93      3.45 o 
   6   2  15       65.16       13.00      2.76 o 
  -7   3  15       73.25       89.10      7.35 o 
  -5   3  15        4.53       49.03      6.91 o 
  -3   3  15       29.12       28.00      5.71 o 
  -1   3  15        0.06       12.09      9.01 o 
   1   3  15       57.48       49.44     10.21 o 
   3   3  15       34.99       44.67      9.94 o 
   5   3  15       14.55       53.99      6.13 o 
  -8   4  15      284.16      315.39     13.94 o 
  -6   4  15       68.06       68.86      7.39 o 
  -4   4  15      307.03      323.04     16.50 o 
  -2   4  15       54.40       65.23      7.74 o 
   0   4  15      123.68       74.56     11.62 o 
   2   4  15       78.15       81.81     26.47 o 
   4   4  15      107.15       55.12      8.94 o 
   6   4  15      114.68       70.45     16.56 o 
  -7   5  15       86.53       75.00      6.59 o 
  -5   5  15      342.02      388.99     22.91 o 
  -3   5  15      100.18       86.80     10.98 o 
  -1   5  15      597.36      676.67     41.51 o 
   1   5  15      199.07      264.53     28.24 o 
   3   5  15      143.73      131.60     13.67 o 
   5   5  15       84.31       68.97      8.93 o 
  -8   6  15      101.23      124.21     11.34 o 
  -6   6  15      157.80      194.00     13.92 o 
  -4   6  15        6.25       18.35      4.38 o 
  -2   6  15       34.44       17.37      5.68 o 
   0   6  15        0.31       -8.62      8.62 o 
   2   6  15        0.26        3.69      7.03 o 
   4   6  15       23.15       40.58      7.22 o 
   6   6  15       19.97       66.22      7.66 o 
  -7   7  15       46.50       35.12      7.08 o 
  -5   7  15       85.57       81.08      9.30 o 
  -3   7  15        0.19       -0.21      2.78 o 
  -1   7  15        0.44        2.85      4.11 o 
   1   7  15        9.51        4.58     14.53 o 
   3   7  15       59.81       81.86      9.78 o 
   5   7  15       24.96        7.50      2.77 o 
  -6   8  15       35.80       26.74      3.67 o 
  -4   8  15       15.70       17.13      3.79 o 
  -2   8  15       17.10        9.45      4.39 o 
   0   8  15        0.09        4.31      3.16 o 
   2   8  15        7.72       17.63      4.95 o 
   4   8  15        1.09       -0.65      5.68 o 
  -5   9  15      180.68      139.66     15.17 o 
  -3   9  15      243.49      237.55     22.28 o 
  -1   9  15      323.64      292.33     27.01 o 
   1   9  15       96.65      124.78     16.94 o 
   3   9  15        4.62       -3.85      5.47 o 
  -6  10  15       57.46       53.48     12.70 o 
  -4  10  15       83.62       99.82      9.67 o 
  -2  10  15       58.74       56.98      8.37 o 
   0  10  15       13.04        3.32      3.67 o 
   2  10  15        1.14        7.09      5.52 o 
   4  10  15        0.38        4.95      3.48 o 
  -5  11  15       79.06       79.19     10.10 o 
  -3  11  15      258.30      296.74     15.85 o 
  -1  11  15       16.39       10.00      3.79 o 
   1  11  15      148.16      130.86     13.64 o 
   3  11  15       70.34       55.01      8.23 o 
  -4  12  15      178.77      153.81     13.38 o 
  -2  12  15        4.37        9.98      9.21 o 
   0  12  15      114.34       95.28     12.01 o 
   2  12  15      139.77       77.86      6.23 o 
  -1  13  15       64.83       48.65      7.52 o 
   1  13  15       32.79       25.08      4.85 o 
  -8   0  16      768.42      769.74     24.81 o 
  -6   0  16      152.16      236.27     21.38 o 
  -4   0  16     1138.16     1253.67     41.79 o 
  -2   0  16       61.43       98.38     17.13 o 
   0   0  16      484.72      496.67     41.64 o 
   2   0  16      123.20      167.83     24.48 o 
   4   0  16       71.72      135.46     12.92 o 
  -7   1  16      303.70      368.10     15.84 o 
  -5   1  16      338.74      305.34     15.79 o 
  -3   1  16      905.13     1023.09     30.59 o 
  -1   1  16      470.55      444.68     26.64 o 
   1   1  16      812.56      724.23     41.89 o 
   3   1  16       95.67       25.73      7.95 o 
   5   1  16       86.58       89.35      7.06 o 
  -8   2  16      111.67      114.42      9.94 o 
  -6   2  16       12.12       21.20      5.66 o 
  -4   2  16      296.02      306.75     16.18 o 
  -2   2  16      130.55      190.08     15.80 o 
   0   2  16      348.22      425.35     26.81 o 
   2   2  16       46.05       37.21      9.04 o 
   4   2  16       21.74       15.74      3.59 o 
   6   2  16        5.63        4.71      2.52 o 
  -7   3  16       36.15       25.56      3.52 o 
  -5   3  16        7.19        8.73      3.16 o 
  -3   3  16        3.71        8.56      3.53 o 
  -1   3  16        0.40       -7.59      7.59 o 
   1   3  16        7.35       12.61      5.94 o 
   3   3  16        3.93        0.75      3.36 o 
   5   3  16       11.09       16.69      3.08 o 
  -6   4  16        6.30       20.60      5.07 o 
  -4   4  16        0.89        2.24      2.71 o 
  -2   4  16       66.70       64.33      8.90 o 
   0   4  16       36.26       33.78     11.12 o 
   2   4  16        0.42        1.65      5.03 o 
   4   4  16        0.04       22.67      4.10 o 
  -7   5  16       57.11       53.01      5.96 o 
  -5   5  16       50.46       42.85      7.22 o 
  -3   5  16       55.96       77.63     16.43 o 
   1   5  16       43.09       49.32     12.53 o 
   3   5  16      101.04       63.04      8.91 o 
   5   5  16        2.64        5.17      2.59 o 
  -6   6  16      101.39      111.39      9.29 o 
  -4   6  16      169.80      151.64     12.69 o 
  -2   6  16      327.17      344.86     18.99 o 
   0   6  16      144.33      188.98     21.82 o 
   2   6  16       70.71       43.01     10.43 o 
   4   6  16       11.90        6.83      2.78 o 
  -5   7  16      307.88      328.61     15.92 o 
  -3   7  16      112.92      110.53      9.90 o 
  -1   7  16      311.08      234.76     15.57 o 
   1   7  16       56.97       55.52      7.54 o 
   3   7  16      116.24      107.42      9.72 o 
  -6   8  16      191.61      120.06      9.13 o 
  -4   8  16      502.10      518.86     22.95 o 
  -2   8  16      652.82      631.44     39.86 o 
   0   8  16      326.24      333.17     16.53 o 
   2   8  16      251.88      237.70     21.79 o 
   4   8  16       20.22       -0.62      3.03 o 
  -5   9  16      135.28      119.54     13.65 o 
  -3   9  16       75.85       70.11     10.57 o 
  -1   9  16      112.63       87.94      9.17 o 
   1   9  16       84.40      106.07     13.51 o 
   3   9  16       40.87       55.38      9.22 o 
  -4  10  16       18.88       30.17      7.06 o 
  -2  10  16        0.30        0.53      3.09 o 
   0  10  16       28.42       18.72      6.77 o 
   2  10  16       29.94       32.16      6.80 o 
  -3  11  16       44.59       19.13      3.51 o 
  -1  11  16       21.39       23.70      5.97 o 
   1  11  16        9.75        7.99      4.12 o 
  -2  12  16        0.26       -0.01      1.80 o 
   0  12  16        0.17       -3.37      3.37 o 
  -7   1  17      124.01      123.38     10.03 o 
  -5   1  17        4.34       10.23      3.92 o 
  -3   1  17        0.68        4.59      3.53 o 
  -1   1  17        2.65        0.64      4.56 o 
   1   1  17        1.34        0.54      6.96 o 
   3   1  17        0.76        9.15      3.93 o 
   5   1  17        1.64        4.66      2.97 o 
  -6   2  17      226.71      183.99     10.99 o 
  -4   2  17      264.11      254.20     16.00 o 
  -2   2  17      108.16       84.94     10.08 o 
   0   2  17       61.01       21.98      8.28 o 
   2   2  17        5.15       -0.22      4.24 o 
   4   2  17        0.51       24.77      3.87 o 
  -7   3  17      249.25      283.95     15.78 o 
  -5   3  17       75.39       86.80      7.13 o 
  -3   3  17       11.92       14.42      4.48 o 
  -1   3  17        2.45       10.30      3.66 o 
   1   3  17        1.69        5.19      7.20 o 
   3   3  17        4.02       19.75      5.16 o 
   5   3  17       21.01       23.92      4.76 o 
  -6   4  17       88.95      103.28      8.73 o 
  -4   4  17      147.35      176.30     10.08 o 
  -2   4  17       47.18       44.36      9.23 o 
   0   4  17        1.65       -3.35      3.35 o 
   2   4  17       26.10       24.43      5.68 o 
   4   4  17        0.39       -1.75      3.35 o 
  -5   5  17      137.80      170.97     18.18 o 
  -3   5  17       72.24       94.59     14.04 o 
  -1   5  17       13.24       24.97      8.28 o 
   1   5  17       41.97       38.86      6.95 o 
   3   5  17        0.79        7.37      2.49 o 
  -6   6  17        6.23        4.66      1.71 o 
  -4   6  17        5.16        2.02      5.11 o 
  -2   6  17        7.67        3.83      4.23 o 
   0   6  17       13.23       10.29      2.77 o 
   2   6  17        8.27       10.71      3.80 o 
   4   6  17        0.16        2.96      3.10 o 
  -5   7  17       13.62        5.13      2.83 o 
  -3   7  17        1.37        4.07      3.95 o 
  -1   7  17       19.43       42.78      5.88 o 
   1   7  17        5.08       18.95      4.30 o 
   3   7  17        9.55       23.94      6.43 o 
  -4   8  17        4.58       15.46      2.96 o 
  -2   8  17        6.66        3.89      4.13 o 
   0   8  17        2.39        9.21      3.26 o 
   2   8  17        2.26        3.38      3.41 o 
  -3   9  17        4.52        2.08      2.22 o 
  -1   9  17       18.83       17.84      3.65 o 
   1   9  17       30.75        1.41      5.88 o 
  -2  10  17       21.11       15.58      3.18 o 
   0  10  17        4.15        9.30      3.54 o 
  -6   0  18      141.14      161.10     12.18 o 
  -4   0  18       64.44       93.21     12.57 o 
  -2   0  18      195.05      258.26     22.74 o 
   0   0  18      179.92      260.74     25.05 o 
   2   0  18       96.09      238.80     23.76 o 
   4   0  18       57.08       71.02      8.40 o 
  -5   1  18      259.18      260.46     12.95 o 
  -3   1  18      196.25      138.51     11.22 o 
  -1   1  18      273.41      209.21     14.41 o 
   1   1  18      106.70       85.57     14.69 o 
   3   1  18       93.16       26.29      3.96 o 
  -6   2  18       17.59       18.18      4.58 o 
  -4   2  18       60.73       65.81      7.28 o 
  -2   2  18       86.44      100.90      9.84 o 
   0   2  18      124.08      100.09     10.00 o 
   2   2  18       52.97       40.09      9.84 o 
   4   2  18       30.67       20.53      4.72 o 
  -5   3  18        4.41       -0.40      6.83 o 
  -3   3  18       14.69       10.36      3.37 o 
  -1   3  18       10.18       12.15      3.83 o 
   1   3  18       17.90       12.00      3.62 o 
   3   3  18       11.35       18.26      3.16 o 
  -6   4  18       32.08       42.44      5.68 o 
  -4   4  18        0.18       -2.88      3.69 o 
  -2   4  18        7.32        9.76      3.35 o 
   0   4  18       16.04       22.92      3.67 o 
   2   4  18        0.80       23.88      4.82 o 
  -5   5  18       55.65       40.85      6.49 o 
  -3   5  18      133.50       85.26     11.43 o 
  -1   5  18        3.59        1.86      3.96 o 
   1   5  18       39.17       17.75      3.20 o 
   3   5  18        0.46       -0.28      2.88 o 
  -4   6  18       84.28       56.38      7.73 o 
  -2   6  18       87.35      103.21     11.89 o 
   0   6  18       67.87       32.69      6.94 o 
   2   6  18       96.21       52.88      5.50 o 
  -3   7  18       25.18       27.60      5.19 o 
  -1   7  18        1.29        7.85      3.41 o 
   1   7  18      220.39      112.24     10.71 o 
  -2   8  18       55.91       44.09      6.87 o 
  -5   1  19        0.28       -2.25      2.25 o 
  -3   1  19        3.92       11.31      4.40 o 
  -1   1  19        7.58        1.16      2.37 o 
   1   1  19        6.84        6.48      2.60 o 
  -4   2  19       99.01       75.36     18.78 o 
  -2   2  19       23.87        2.40      2.13 o 
   0   2  19        7.51        3.26      2.28 o 
   2   2  19        5.14       14.10      2.53 o 
  -5   3  19       35.68       33.01      5.05 o 
  -3   3  19       52.61       68.96     19.48 o 
  -1   3  19        0.61       -0.80      3.12 o 
   1   3  19        1.40       18.07      2.96 o 
  -4   4  19       77.69       69.10      8.00 o 
  -2   4  19        2.35       -3.12      3.12 o 
   0   4  19       55.47       25.47      5.09 o 
   2   4  19        0.43        3.76      2.70 o 
  -3   5  19       48.69       46.66      6.55 o 
  -1   5  19        8.30        5.65      3.21 o 
   1   5  19       40.05        4.29      2.60 o 
  -2   6  19        3.83       -0.64      1.59 o 
  -2   0  20       14.58       24.50      4.59 o 
   0   0  20       79.09      102.83      8.77 o 
  -1   1  20       39.55       21.95      4.57 o 
  -2   2  20        6.86        4.73      2.88 o 
   0   2  20       24.93       17.58      4.14 o 
  -1   3  20        0.00        1.21      1.67 o 
                                                 
